# Supplementary material for: A multilayered cell envelope of a member of the Chloroflexota offers an anchoring platform for the archaellum
Source: Front Microbiol. 2026 Jun 17;17:1850455. doi: 10.3389/fmicb.2026.1850455 (PMC13319060; doi:10.3389/fmicb.2026.1850455)
Supplement: Supplementary file 2 [file Table_2.XLSX]

## Sheet: SA036_FP_weight1_noNorm_1sg__2s
						Supplementary Table 2. Proteins identified by mass spectrometry in the isolated grappling hook sample
id	Protein ID	Protein.Group	SingleIds	MajorityMaxPepIds	Organisms	Peptides	Peptides (all)	Sum intensity	First.Protein.Description	Gene names	Gene name	Mol. weight [kDa]	iBAQ peptides	iBAQ peptides (all)	LFQ intensity isolate	log10_LFQ intensity isolate	log10_iBAQ isolate	rank_copy isolate	rank_weight isolate	relative copy isolate	relative weight isolate
820	A0A540VI15	A0A540VI15	A0A540VI15	A0A540VI15	Litorilinea aerophila	21	21	45805000	Glutamine synthetase	glnA	glnA	52.344	15	15	45805000	7.66091	7.24506	1	1	-0.799006	-0.84416
436	A0A540VDF2	A0A540VDF2	A0A540VDF2	A0A540VDF2	Litorilinea aerophila	18	18	35131800	CARDB domain-containing protein	FKZ61_15795	FKZ61_15795	49	14	14	35131800	7.5457	7.02456	2	3	-1.0195	-1.09333
621	A0A540VFK6	A0A540VFK6	A0A540VFK6	A0A540VFK6	Litorilinea aerophila	58	58	31296600	S8 family serine peptidase	FKZ61_11865	FKZ61_11865	182.017	46	46	31296600	7.4955	6.59399	4	2	-1.45008	-0.953988
457	A0A540VDN8	A0A540VDN8	A0A540VDN8	A0A540VDN8	Litorilinea aerophila	4	4	13898500	Flagellin	FKZ61_14790	FKZ61_14790	22.887	3	3	13898500	7.14297	6.91056	3	7	-1.13351	-1.53794
1221	A0A540VME4	A0A540VME4	A0A540VME4	A0A540VME4	Litorilinea aerophila	34	34	13763800	Catalase-peroxidase	katG	katG	83.34	29	29	13763800	7.13874	6.35815	6	6	-1.68591	-1.52908
843	A0A540VIC8	A0A540VIC8	A0A540VIC8	A0A540VIC8	Litorilinea aerophila	67	67	10095600	Peptidase	FKZ61_06395	FKZ61_06395	132.593	42	42	10095600	7.00413	6.51111	5	4	-1.53296	-1.17446
510	A0A540VE82	A0A540VE82	A0A540VE82	A0A540VE82	Litorilinea aerophila	14	14	8625600	Gfo/Idh/MocA family oxidoreductase	FKZ61_13920	FKZ61_13920	37.402	12	12	8625600	6.93579	6.2247	10	19	-1.81937	-2.01049
397	A0A540VD27	A0A540VD27	A0A540VD27	A0A540VD27	Litorilinea aerophila	15	15	8497390	PIG-L family deacetylase	FKZ61_15560	FKZ61_15560	28.073	11	11	8497390	6.92929	6.35266	7	18	-1.6914	-2.00713
16	A0A540V8H3	A0A540V8H3	A0A540V8H3	A0A540V8H3	Litorilinea aerophila	26	26	8481110	DUF5666 domain-containing protein	FKZ61_23060	FKZ61_23060	54.815	21	21	8481110	6.92845	6.09331	12	16	-1.95076	-1.97588
580	A0A540VF20	A0A540VF20	A0A540VF20	A0A540VF20	Litorilinea aerophila	28	28	6981660	L-fucose isomerase	fucI	fucI	65.67	24	24	6981660	6.84396	6.08125	14	10	-1.96282	-1.90947
983	A0A540VJT0	A0A540VJT0	A0A540VJT0	A0A540VJT0	Litorilinea aerophila	91	91	6117220	Alpha-2-macroglobulin	FKZ61_05105	FKZ61_05105	221.652	77	77	6117220	6.78655	5.96991	16	5	-2.07416	-1.49251
1213	A0A540VM99	A0A540VM99	A0A540VM99	A0A540VM99	Litorilinea aerophila	26	26	5510960	Ornithine carbamoyltransferase	FKZ61_00385	FKZ61_00385	36.571	20	20	5510960	6.74123	6.30237	8	14	-1.74169	-1.94258
660	A0A540VG33	A0A540VG33	A0A540VG33	A0A540VG33	Litorilinea aerophila	17	17	5504000	Gfo/Idh/MocA family oxidoreductase	FKZ61_11415	FKZ61_11415	40.491	15	15	5504000	6.74068	6.28369	9	11	-1.76037	-1.91704
745	A0A540VH79	A0A540VH79	A0A540VH79	A0A540VH79	Litorilinea aerophila	20	20	4437040	Gfo/Idh/MocA family oxidoreductase	FKZ61_09340	FKZ61_09340	40.163	17	17	4437040	6.64709	5.9612	17	26	-2.08287	-2.24306
825	A0A540VI23	A0A540VI23	A0A540VI23	A0A540VI23	Litorilinea aerophila	23	23	3796930	Glutamine synthetase	glnA	glnA	50.925	18	18	3796930	6.57943	6.06198	15	20	-1.98209	-2.03918
367	A0A540VCQ9	A0A540VCQ9	A0A540VCQ9	A0A540VCQ9	Litorilinea aerophila	30	30	3395280	PKD/Chitinase domain-containing protein	FKZ61_16315	FKZ61_16315	152.461	37	37	3395280	6.53088	5.79892	24	9	-2.24514	-1.826
1038	A0A540VKD7	A0A540VKD7	A0A540VKD7	A0A540VKD7	Litorilinea aerophila	23	23	3063060	VWA domain-containing protein	FKZ61_04240	FKZ61_04240	84.685	22	22	3063060	6.48616	5.94306	19	13	-2.10101	-1.93723
119	A0A540V9R2	A0A540V9R2	A0A540V9R2;A0A540VEC4;A0A540VI66	A0A540V9R2	Litorilinea aerophila	25	25;1;1	2886260	Elongation factor Tu;Elongation factor Tu (Fragment);Translation elongation factor EFTu/EF1A C-terminal domain-containing protein (Fragment)	tuf;tuf;FKZ61_07225	tuf	44.116	20;2;1	20	2886260	6.46034	5.48984	52	51	-2.55423	-2.67365
346	A0A540VCH7	A0A540VCH7	A0A540VCH7	A0A540VCH7	Litorilinea aerophila	7	7	2885920	ABC transporter substrate-binding protein	FKZ61_16285	FKZ61_16285	48.427	4	4	2885920	6.46028	6.20227	11	12	-1.8418	-1.92073
297	A0A540VBW2	A0A540VBW2	A0A540VBW2	A0A540VBW2	Litorilinea aerophila	14	14	2869820	Mandelate racemase/muconate lactonizing enzyme family protein	FKZ61_17890	FKZ61_17890	47.156	14	14	2869820	6.45785	5.95497	18	24	-2.0891	-2.17958
15	A0A540V8H2	A0A540V8H2	A0A540V8H2	A0A540V8H2	Litorilinea aerophila	24	24	2803390	ABC transporter substrate-binding protein	FKZ61_23020	FKZ61_23020	94.733	24	24	2803390	6.44768	5.86245	22	15	-2.18162	-1.96914
997	A0A540VJY7	A0A540VJY7	A0A540VJY7	A0A540VJY7	Litorilinea aerophila	19	19	2510340	Aldo/keto reductase	FKZ61_05130	FKZ61_05130	37.777	17	17	2510340	6.39973	5.62647	35	46	-2.4176	-2.60439
1150	A0A540VLL2	A0A540VLL2	A0A540VLL2	A0A540VLL2	Litorilinea aerophila	11	11	2405810	DNA starvation/stationary phase protection protein Dps	dps	dps	19.128	9	9	2405810	6.38126	6.08969	13	35	-1.95437	-2.43672
195	A0A540VAM3	A0A540VAM3	A0A540VAM3	A0A540VAM3	Litorilinea aerophila	14	14	2215360	Metal ABC transporter ATP-binding protein	FKZ61_19935	FKZ61_19935	30.962	13	13	2215360	6.34544	5.75704	25	45	-2.28703	-2.56022
886	A0A540VIQ8	A0A540VIQ8	A0A540VIQ8	A0A540VIQ8	Litorilinea aerophila	24	24	2162850	ATP synthase subunit beta	atpD	atpD	51.123	20	20	2162850	6.33503	5.63418	33	39	-2.40989	-2.46529
612	A0A540VFB2	A0A540VFB2	A0A540VFB2	A0A540VFB2	Litorilinea aerophila	38	38	2162290	Chaperonin GroEL	groL	groL	57.403	29	29	2162290	6.33491	5.91361	20	22	-2.13045	-2.13554
240	A0A540VB82	A0A540VB82	A0A540VB82	A0A540VB82	Litorilinea aerophila	30	30	2146360	Phosphofructokinase	FKZ61_18800	FKZ61_18800	42.659	24	24	2146360	6.3317	5.83685	23	31	-2.20722	-2.34123
283	A0A540VBR1	A0A540VBR1	A0A540VBR1	A0A540VBR1	Litorilinea aerophila	8	8	2066140	6,7-dimethyl-8-ribityllumazine synthase	ribH	ribH	16.72	7	7	2066140	6.31516	5.74415	26	73	-2.29992	-2.8407
394	A0A540VD22	A0A540VD22	A0A540VD22	A0A540VD22	Litorilinea aerophila	26	26	2034010	Molybdopterin-dependent oxidoreductase	FKZ61_15995	FKZ61_15995	84.536	26	26	2034010	6.30835	5.43125	54	36	-2.61282	-2.44979
227	A0A540VAZ7	A0A540VAZ7	A0A540VAZ7	A0A540VAZ7	Litorilinea aerophila	35	35	1977340	Xanthine dehydrogenase family protein molybdopterin-binding subunit	FKZ61_18980	FKZ61_18980	81.158	35	35	1977340	6.29608	5.49128	50	32	-2.55279	-2.40748
833	A0A540VI73	A0A540VI73	A0A540VI73	A0A540VI73	Litorilinea aerophila	23	23	1951840	Enolase	eno	eno	46.282	19	19	1951840	6.29044	5.90254	21	25	-2.14153	-2.24014
180	A0A540VAG0	A0A540VAG0	A0A540VAG0	A0A540VAG0	Litorilinea aerophila	14	14	1918400	S8 family serine peptidase	FKZ61_20135	FKZ61_20135	72.203	21	21	1918400	6.28294	5.27881	80	50	-2.76526	-2.67073
711	A0A540VGS3	A0A540VGS3	A0A540VGS3	A0A540VGS3	Litorilinea aerophila	57	57	1670630	S8 family serine peptidase	FKZ61_09480	FKZ61_09480	265.368	52	52	1670630	6.22288	5.59865	37	8	-2.44541	-1.78559
636	A0A540VFV1	A0A540VFV1	A0A540VFV1	A0A540VFV1	Litorilinea aerophila	21	21	1661500	ABC transporter substrate-binding protein	FKZ61_14180	FKZ61_14180	62.446	18	18	1661500	6.2205	5.55548	40	37	-2.48859	-2.4571
720	A0A540VGV4	A0A540VGV4	A0A540VGV4	A0A540VGV4	Litorilinea aerophila	26	26	1642330	ABC transporter substrate-binding protein	FKZ61_09665	FKZ61_09665	74.372	19	19	1642330	6.21546	5.64486	31	28	-2.3992	-2.29182
289	A0A540VBU6	A0A540VBU6	A0A540VBU6;A0A540VBV4;A0A540VE84	A0A540VBU6	Litorilinea aerophila	18	18;1;1	1638530	Mandelate racemase/muconate lactonizing enzyme family protein;Galactonate dehydratase;Galactonate dehydratase	FKZ61_17815;dgoD;dgoD	FKZ61_17815	47.924	19;19;18	19	1638530	6.21445	5.17816	94	92	-2.8659	-2.94937
380	A0A540VCW2	A0A540VCW2	A0A540VCW2	A0A540VCW2	Litorilinea aerophila	27	27	1557730	Amylosucrase	FKZ61_16335	FKZ61_16335	75.039	27	27	1557730	6.19249	5.6663	29	27	-2.37777	-2.2665
506	A0A540VE73	A0A540VE73	A0A540VE73	A0A540VE73	Litorilinea aerophila	26	26	1509470	DUF11 domain-containing protein	FKZ61_13715	FKZ61_13715	672.223	76	76	1509470	6.17882	4.86499	182	21	-3.17908	-2.11558
413	A0A540VD59	A0A540VD59	A0A540VD59	A0A540VD59	Litorilinea aerophila	49	49	1470910	endopeptidase La	FKZ61_15715	FKZ61_15715	92.133	38	38	1470910	6.16759	5.68461	28	23	-2.35945	-2.15906
922	A0A540VJ38	A0A540VJ38	A0A540VJ38	A0A540VJ38	Litorilinea aerophila	14	14	1455220	Protein translocase subunit SecD	secD	secD	50.021	21	21	1455220	6.16293	5.55615	39	43	-2.48792	-2.55279
496	A0A540VE38	A0A540VE38	A0A540VE38	A0A540VE38	Litorilinea aerophila	15	15	1453030	Cytochrome bc complex cytochrome b subunit	FKZ61_13675	FKZ61_13675	61.2	20	20	1453030	6.16227	5.54423	42	40	-2.49983	-2.4771
909	A0A540VIV4	A0A540VIV4	A0A540VIV4	A0A540VIV4	Litorilinea aerophila	16	16	1451700	Acyl-CoA dehydrogenase	FKZ61_09420	FKZ61_09420	43.127	16	16	1451700	6.16188	5.51564	44	48	-2.52843	-2.6577
552	A0A540VEL4	A0A540VEL4	A0A540VEL4	A0A540VEL4	Litorilinea aerophila	7	7	1427720	Single-stranded DNA-binding protein	ssb	ssb	16.916	8	8	1427720	6.15464	5.49105	51	133	-2.55301	-3.08874
731	A0A540VH06	A0A540VH06	A0A540VH06	A0A540VH06	Litorilinea aerophila	12	12	1403500	Extracellular solute-binding protein	FKZ61_09515	FKZ61_09515	51.577	17	17	1403500	6.14721	5.34545	69	59	-2.69862	-2.75019
1036	A0A540VKD4	A0A540VKD4	A0A540VKD4	A0A540VKD4	Litorilinea aerophila	53	53	1343720	Alpha-2-macroglobulin	FKZ61_04225	FKZ61_04225	218.224	58	58	1343720	6.12831	5.49275	49	17	-2.55132	-1.97643
141	A0A540VA22	A0A540VA22	A0A540VA22	A0A540VA22	Litorilinea aerophila	18	18	1340490	glucarate dehydratase	FKZ61_20575	FKZ61_20575	43.463	20	20	1340490	6.12726	5.46868	53	54	-2.57539	-2.70129
1101	A0A540VKZ4	A0A540VKZ4	A0A540VKZ4	A0A540VKZ4	Litorilinea aerophila	27	27	1282990	Fumarate reductase/succinate dehydrogenase flavoprotein subunit	FKZ61_02980	FKZ61_02980	72.866	29	29	1282990	6.10822	5.63749	32	30	-2.40658	-2.30807
874	A0A540VIM6	A0A540VIM6	A0A540VIM6	A0A540VIM6	Litorilinea aerophila	21	21	1280290	ATP synthase subunit alpha	atpA	atpA	54.724	17	17	1280290	6.10731	5.65132	30	33	-2.39275	-2.41859
876	A0A540VIN1	A0A540VIN1	A0A540VIN1;A0A540VG01	A0A540VIN1	Litorilinea aerophila	22	22;1	1255790	Polyamine ABC transporter substrate-binding protein;ABC transporter substrate-binding protein	FKZ61_06910;FKZ61_11285	FKZ61_06910	75.88	23;24	23	1255790	6.09892	5.4133	60	42	-2.63076	-2.51466
1088	A0A540VKW1	A0A540VKW1	A0A540VKW1	A0A540VKW1	Litorilinea aerophila	14	14	1251880	Peptide ABC transporter substrate-binding protein	FKZ61_05685	FKZ61_05685	62.68	12	12	1251880	6.09756	5.49826	47	41	-2.54581	-2.5127
829	A0A540VI33	A0A540VI33	A0A540VI33	A0A540VI33	Litorilinea aerophila	3	3	1189290	DUF4870 domain-containing protein	FKZ61_07985	FKZ61_07985	18.864	5	5	1189290	6.07529	5.41951	58	141	-2.62456	-3.11295
281	A0A540VBQ4	A0A540VBQ4	A0A540VBQ4	A0A540VBQ4	Litorilinea aerophila	16	16	1167690	ABC transporter substrate-binding protein	FKZ61_18155	FKZ61_18155	50.095	16	16	1167690	6.06733	5.54835	41	44	-2.49571	-2.55994
337	A0A540VCC6	A0A540VCC6	A0A540VCC6	A0A540VCC6	Litorilinea aerophila	18	18	1124530	Beta-galactosidase	FKZ61_20140	FKZ61_20140	77.866	22	22	1124530	6.05097	5.4945	48	34	-2.54957	-2.42224
827	A0A540VI27	A0A540VI27	A0A540VI27	A0A540VI27	Litorilinea aerophila	7	7	1092750	Superoxide dismutase	FKZ61_08020	FKZ61_08020	22.724	7	7	1092750	6.03852	5.62824	34	69	-2.41583	-2.82337
236	A0A540VB66	A0A540VB66	A0A540VB66	A0A540VB66	Litorilinea aerophila	29	29	1072230	S8 family serine peptidase	FKZ61_18715	FKZ61_18715	140.801	36	36	1072230	6.03029	5.36636	66	29	-2.67771	-2.29312
566	A0A540VEU1	A0A540VEU1	A0A540VEU1	A0A540VEU1	Litorilinea aerophila	9	9	1003360	DUF2961 domain-containing protein	FKZ61_12895	FKZ61_12895	41.498	14	14	1003360	6.00146	5.26486	82	86	-2.7792	-2.9252
531	A0A540VEG1	A0A540VEG1	A0A540VEG1	A0A540VEG1	Litorilinea aerophila	12	12	974083	Slipin family protein	FKZ61_13390	FKZ61_13390	29.133	12	12	974083	5.9886	5.625	36	56	-2.41906	-2.7187
849	A0A540VIF4	A0A540VIF4	A0A540VIF4	A0A540VIF4	Litorilinea aerophila	1	1	959751	Uncharacterized protein	FKZ61_07695	FKZ61_07695	9.884	6	6	959751	5.98216	5.20401	90	301	-2.84006	-3.60915
1008	A0A540VK50	A0A540VK50	A0A540VK50	A0A540VK50	Litorilinea aerophila	21	21	868166	Starvation-sensing protein RspA	FKZ61_03760	FKZ61_03760	45.336	21	21	868166	5.9386	5.37928	65	64	-2.66479	-2.77237
313	A0A540VC32	A0A540VC32	A0A540VC32	A0A540VC32	Litorilinea aerophila	13	13	859078	Branched-chain-amino-acid aminotransferase	ilvE	ilvE	35.537	14	14	859078	5.93403	5.35295	68	83	-2.69111	-2.90445
919	A0A540VJ32	A0A540VJ32	A0A540VJ32	A0A540VJ32	Litorilinea aerophila	9	9	856565	Protein-export membrane protein SecF	secF	secF	36.133	9	9	856565	5.93276	5.53379	43	55	-2.51027	-2.71639
1235	A0A540VMM0	A0A540VMM0	A0A540VMM0	A0A540VMM0	Litorilinea aerophila	15	15	829588	ABC transporter substrate-binding protein	FKZ61_01005	FKZ61_01005	63.667	19	19	829588	5.91886	5.17018	96	71	-2.87389	-2.834
146	A0A540VA33	A0A540VA33	A0A540VA33	A0A540VA33	Litorilinea aerophila	16	16	826459	Type I-C CRISPR-associated protein Cas7/Csd2	cas7c	cas7c	32.199	16	16	826459	5.91722	5.41706	59	79	-2.62701	-2.88319
355	A0A540VCL5	A0A540VCL5	A0A540VCL5	A0A540VCL5	Litorilinea aerophila	24	24	821035	Glycine dehydrogenase (decarboxylating)	gcvP	gcvP	105.975	34	34	821035	5.91436	4.94807	153	72	-3.096	-2.83482
766	A0A540VHG8	A0A540VHG8	A0A540VHG8	A0A540VHG8	Litorilinea aerophila	15	15	815529	Helix-turn-helix domain-containing protein	FKZ61_09015	FKZ61_09015	37.421	18	18	815529	5.91144	5.18592	92	122	-2.85814	-3.04905
61	A0A540V900	A0A540V900	A0A540V900	A0A540V900	Litorilinea aerophila	15	15	788438	Alpha-ketoacid dehydrogenase subunit beta	FKZ61_22115	FKZ61_22115	36.54	14	14	788438	5.89677	5.2439	86	111	-2.80017	-3.00142
300	A0A540VBX3	A0A540VBX3	A0A540VBX3	A0A540VBX3	Litorilinea aerophila	34	34	785418	alpha-L-rhamnosidase	FKZ61_20625	FKZ61_20625	110.694	47	47	785418	5.8951	5.0039	135	60	-3.04016	-2.76006
127	A0A540V9U2	A0A540V9U2	A0A540V9U2	A0A540V9U2	Litorilinea aerophila	30	30	773380	Insulinase family protein	FKZ61_21235	FKZ61_21235	98.677	27	27	773380	5.88839	5.35344	67	38	-2.69063	-2.46043
209	A0A540VAR9	A0A540VAR9	A0A540VAR9	A0A540VAR9	Litorilinea aerophila	6	6	764665	NADH-quinone oxidoreductase subunit L	FKZ61_19600	FKZ61_19600	81.742	14	14	764665	5.88347	5.1351	102	61	-2.90897	-2.76054
176	A0A540VAE1	A0A540VAE1	A0A540VAE1	A0A540VAE1	Litorilinea aerophila	9	9	757439	Gfo/Idh/MocA family oxidoreductase	FKZ61_20020	FKZ61_20020	39.347	14	14	757439	5.87935	4.95321	149	187	-3.09086	-3.25997
305	A0A540VBZ4	A0A540VBZ4	A0A540VBZ4	A0A540VBZ4	Litorilinea aerophila	7	7	752264	Extracellular solute-binding protein	FKZ61_17850	FKZ61_17850	53.243	11	11	752264	5.87637	5.2856	76	67	-2.75847	-2.79623
27	A0A540V8M9	A0A540V8M9	A0A540V8M9	A0A540V8M9	Litorilinea aerophila	11	11	751342	DUF541 domain-containing protein	FKZ61_22995	FKZ61_22995	26.981	7	7	751342	5.87584	5.51048	45	78	-2.53359	-2.86655
771	A0A540VHK3	A0A540VHK3	A0A540VHK3	A0A540VHK3	Litorilinea aerophila	14	14	737668	Acetyl ornithine aminotransferase family protein	FKZ61_09185	FKZ61_09185	48.928	22	22	737668	5.86786	5.17195	95	91	-2.87212	-2.94658
880	A0A540VIP5	A0A540VIP5	A0A540VIP5	A0A540VIP5	Litorilinea aerophila	10	10	726524	ATP synthase gamma chain	atpG	atpG	32.361	13	13	726524	5.86125	5.28382	77	115	-2.76025	-3.01425
550	A0A540VEK6	A0A540VEK6	A0A540VEK6	A0A540VEK6	Litorilinea aerophila	21	21	695547	DUF1800 domain-containing protein	FKZ61_13585	FKZ61_13585	65.223	25	25	695547	5.84233	5.26447	83	57	-2.7796	-2.72922
869	A0A540VIL3	A0A540VIL3	A0A540VIL3	A0A540VIL3	Litorilinea aerophila	5	5	694873	Uncharacterized protein	FKZ61_06820	FKZ61_06820	33.879	8	8	694873	5.84191	5.42244	56	75	-2.62163	-2.85572
1019	A0A540VK79	A0A540VK79	A0A540VK79	A0A540VK79	Litorilinea aerophila	8	8	694805	Cytochrome c oxidase subunit 2	coxB	coxB	28.722	9	9	694805	5.84186	5.3979	62	94	-2.64617	-2.95198
777	A0A540VHL5	A0A540VHL5	A0A540VHL5	A0A540VHL5	Litorilinea aerophila	12	12	691802	CARDB domain-containing protein	FKZ61_08920	FKZ61_08920	58.267	17	17	691802	5.83998	5.27904	79	62	-2.76502	-2.76362
309	A0A540VC06	A0A540VC06	A0A540VC06	A0A540VC06	Litorilinea aerophila	16	16	687485	ABC transporter substrate-binding protein	FKZ61_17245	FKZ61_17245	49.847	20	20	687485	5.83726	5.27976	78	70	-2.76431	-2.83069
1074	A0A540VKS6	A0A540VKS6	A0A540VKS6	A0A540VKS6	Litorilinea aerophila	2	2	674625	YccF domain-containing protein	FKZ61_02835	FKZ61_02835	13.273	3	3	674625	5.82906	5.71392	27	100	-2.33015	-2.9712
164	A0A540VAA0	A0A540VAA0	A0A540VAA0;A0A540VBV6	A0A540VAA0	Litorilinea aerophila	19	19;1	668426	ABC transporter substrate-binding protein;ABC transporter substrate-binding protein	FKZ61_20390;FKZ61_17640	FKZ61_20390	60.573	24;13	24	668426	5.82505	4.92743	159	137	-3.11664	-3.09838
21	A0A540V8J2	A0A540V8J2	A0A540V8J2	A0A540V8J2	Litorilinea aerophila	16	16	653088	Dihydrolipoyllysine-residue succinyltransferase component of 2-oxoglutarate dehydrogenase complex	odhB	odhB	46.555	17	17	653088	5.81497	5.32364	71	68	-2.72043	-2.81648
1070	A0A540VKR9	A0A540VKR9	A0A540VKR9	A0A540VKR9	Litorilinea aerophila	17	17	651949	VCBS repeat-containing protein	FKZ61_02750	FKZ61_02750	77.25	22	22	651949	5.81421	5.14908	99	63	-2.89499	-2.77111
191	A0A540VAL5	A0A540VAL5	A0A540VAL5	A0A540VAL5	Litorilinea aerophila	6	6	651631	Metal ABC transporter permease	FKZ61_19930	FKZ61_19930	40.225	12	12	651631	5.814	5.20475	89	109	-2.83932	-2.99884
477	A0A540VDV8	A0A540VDV8	A0A540VDV8	A0A540VDV8	Litorilinea aerophila	11	11	651418	Xanthine dehydrogenase family protein subunit M	FKZ61_14165	FKZ61_14165	31.04	14	14	651418	5.81386	5.42142	57	80	-2.62265	-2.89475
163	A0A540VA99	A0A540VA99	A0A540VA99	A0A540VA99	Litorilinea aerophila	19	19	624573	HlyD family efflux transporter periplasmic adaptor subunit	FKZ61_20050	FKZ61_20050	52.853	14	14	624573	5.79558	5.42361	55	49	-2.62046	-2.66141
796	A0A540VHR2	A0A540VHR2	A0A540VHR2	A0A540VHR2	Litorilinea aerophila	4	4	617227	DNA-directed RNA polymerase subunit alpha	rpoA	rpoA	38.911	14	14	617227	5.79044	4.74406	226	249	-3.30001	-3.47395
327	A0A540VC78	A0A540VC78	A0A540VC78	A0A540VC78	Litorilinea aerophila	13	13	612039	Probable cytosol aminopeptidase	pepA	pepA	52.268	17	17	612039	5.78678	5.12659	106	97	-2.91748	-2.96327
372	A0A540VCT2	A0A540VCT2	A0A540VCT2	A0A540VCT2	Litorilinea aerophila	14	14	606947	DNRLRE domain-containing protein	FKZ61_19320	FKZ61_19320	118.681	24	24	606947	5.78315	5.10575	113	47	-2.93831	-2.62795
1214	A0A540VMA5	A0A540VMA5	A0A540VMA5	A0A540VMA5	Litorilinea aerophila	15	15	605742	Extracellular solute-binding protein	FKZ61_00510	FKZ61_00510	60.497	20	20	605742	5.78229	5.10503	115	85	-2.93904	-2.92132
1007	A0A540VK46	A0A540VK46	A0A540VK46	A0A540VK46	Litorilinea aerophila	13	13	601789	Gfo/Idh/MocA family oxidoreductase	FKZ61_03690	FKZ61_03690	42.631	15	15	601789	5.77944	5.10732	111	128	-2.93675	-3.07105
81	A0A540V993	A0A540V993	A0A540V993	A0A540V993	Litorilinea aerophila	10	10	556403	Pyridoxal 5'-phosphate synthase subunit PdxS	pdxS	pdxS	32.947	9	9	556403	5.74539	5.51006	46	66	-2.53401	-2.78021
1175	A0A540VLX3	A0A540VLX3	A0A540VLX3	A0A540VLX3	Litorilinea aerophila	17	17	548966	Putative K(+)-stimulated pyrophosphate-energized sodium pump	hppA	hppA	69.011	17	17	548966	5.73955	5.29167	74	53	-2.75239	-2.6775
1176	A0A540VLX4	A0A540VLX4	A0A540VLX4	A0A540VLX4	Litorilinea aerophila	7	7	545073	Enolase	FKZ61_03665	FKZ61_03665	47.393	20	20	545073	5.73645	4.57108	305	285	-3.47299	-3.56129
786	A0A540VHP2	A0A540VHP2	A0A540VHP2	A0A540VHP2	Litorilinea aerophila	9	9	544417	Small ribosomal subunit protein uS3	rpsC	rpsC	25.034	12	12	544417	5.73593	5.07409	122	204	-2.96998	-3.33547
1244	A0A540VMN7	A0A540VMN7	A0A540VMN7	A0A540VMN7	Litorilinea aerophila	19	19	541420	Rhamnulokinase	FKZ61_01205	FKZ61_01205	54.198	20	20	541420	5.73353	5.16755	98	84	-2.87652	-2.90656
128	A0A540V9U7	A0A540V9U7	A0A540V9U7	A0A540V9U7	Litorilinea aerophila	13	13	539607	Sugar ABC transporter substrate-binding protein	FKZ61_20645	FKZ61_20645	49.912	17	17	539607	5.73208	5.16943	97	90	-2.87464	-2.94046
406	A0A540VD43	A0A540VD43	A0A540VD43	A0A540VD43	Litorilinea aerophila	18	18	539130	Peptide ABC transporter substrate-binding protein	FKZ61_15605	FKZ61_15605	65.664	23	23	539130	5.73169	5.05369	125	89	-2.99038	-2.93707
571	A0A540VEY1	A0A540VEY1	A0A540VEY1;A0A540VKV6	A0A540VEY1	Litorilinea aerophila	37	37;2	533387	Polyphosphate kinase;Polyphosphate kinase	ppk1;ppk1	ppk1	85.691	36;34	36	533387	5.72704	5.01751	133	76	-3.02656	-2.85764
657	A0A540VG23	A0A540VG23	A0A540VG23	A0A540VG23	Litorilinea aerophila	4	4	533267	DUF1093 domain-containing protein	FKZ61_11385	FKZ61_11385	7.309	4	4	533267	5.72694	5.271	81	324	-2.77306	-3.67323
1024	A0A540VK91	A0A540VK91	A0A540VK91	A0A540VK91	Litorilinea aerophila	21	21	528814	3D-(3,5/4)-trihydroxycyclohexane-1,2-dione acylhydrolase (Decyclizing)	iolD	iolD	69.211	24	24	528814	5.7233	5.23782	87	58	-2.80625	-2.73009
11	A0A540V8B5	A0A540V8B5	A0A540V8B5	A0A540V8B5	Litorilinea aerophila	11	11	518731	DUF11 domain-containing protein	FKZ61_23400	FKZ61_23400	74.886	22	22	518731	5.71494	4.83408	189	138	-3.20999	-3.09961
924	A0A540VJ48	A0A540VJ48	A0A540VJ48	A0A540VJ48	Litorilinea aerophila	15	15	515086	Glutamine-dependent NAD(+) synthetase	nadE	nadE	76.561	32	32	515086	5.71188	4.64192	277	194	-3.40215	-3.28216
152	A0A540VA65	A0A540VA65	A0A540VA65	A0A540VA65	Litorilinea aerophila	17	17	509982	Aldehyde dehydrogenase family protein	FKZ61_20550	FKZ61_20550	51.317	21	21	509982	5.70755	5.13049	104	98	-2.91358	-2.96733
1097	A0A540VKX8	A0A540VKX8	A0A540VKX8	A0A540VKX8	Litorilinea aerophila	10	10	504581	succinate dehydrogenase	FKZ61_02985	FKZ61_02985	27.151	11	11	504581	5.70293	5.38538	64	104	-2.65869	-2.98893
149	A0A540VA38	A0A540VA38	A0A540VA38;A0A540VDG6	A0A540VA38	Litorilinea aerophila	14	14;1	500545	Aldo/keto reductase;Aldo/keto reductase	FKZ61_20200;FKZ61_15400	FKZ61_20200	35.856	16;11	16	500545	5.69944	4.83178	193	232	-3.21229	-3.42174
392	A0A540VD10	A0A540VD10	A0A540VD10	A0A540VD10	Litorilinea aerophila	10	10	495729	DevR family CRISPR-associated autoregulator	FKZ61_15445	FKZ61_15445	35.429	17	17	495729	5.69524	5.0554	124	160	-2.98866	-3.20333
465	A0A540VDR1	A0A540VDR1	A0A540VDR1	A0A540VDR1	Litorilinea aerophila	6	6	486899	PH domain-containing protein	FKZ61_14915	FKZ61_14915	23.276	8	8	486899	5.68744	5.10082	117	207	-2.94325	-3.34036
1079	A0A540VKU0	A0A540VKU0	A0A540VKU0	A0A540VKU0	Litorilinea aerophila	9	9	485649	Sugar phosphate isomerase/epimerase	FKZ61_02680	FKZ61_02680	37.52	13	13	485649	5.68632	5.03659	131	157	-3.00748	-3.19724
1247	A0A540VMP3	A0A540VMP3	A0A540VMP3;A0A540VA90	A0A540VMP3	Litorilinea aerophila	12	12;1	482384	ABC transporter ATP-binding protein;ABC transporter ATP-binding protein	FKZ61_01275;FKZ61_20375	FKZ61_01275	41.696	17;17	17	482384	5.68339	4.73683	230	240	-3.30724	-3.45117
261	A0A540VBE0	A0A540VBE0	A0A540VBE0	A0A540VBE0	Litorilinea aerophila	8	8	469701	ABC transporter substrate-binding protein	FKZ61_18540	FKZ61_18540	41.837	10	10	469701	5.67182	4.99145	140	156	-3.05262	-3.19508
427	A0A540VDB5	A0A540VDB5	A0A540VDB5	A0A540VDB5	Litorilinea aerophila	15	15	468952	Extracellular solute-binding protein	FKZ61_15140	FKZ61_15140	49.975	14	14	468952	5.67113	5.10612	112	112	-2.93794	-3.00321
228	A0A540VB02	A0A540VB02	A0A540VB02	A0A540VB02	Litorilinea aerophila	11	11	467605	LysM peptidoglycan-binding domain-containing protein	FKZ61_22135	FKZ61_22135	59.896	17	17	467605	5.66988	5.04114	130	106	-3.00292	-2.98954
564	A0A540VET7	A0A540VET7	A0A540VET7	A0A540VET7	Litorilinea aerophila	10	10	464726	Gfo/Idh/MocA family oxidoreductase	FKZ61_12945	FKZ61_12945	37.893	13	13	464726	5.6672	4.99864	138	174	-3.04543	-3.23089
302	A0A540VBX8	A0A540VBX8	A0A540VBX8	A0A540VBX8	Litorilinea aerophila	8	8	458041	Peptidase M19	FKZ61_17745	FKZ61_17745	40.671	15	15	458041	5.6609	4.77109	214	234	-3.27297	-3.42771
331	A0A540VCA5	A0A540VCA5	A0A540VCA5	A0A540VCA5	Litorilinea aerophila	16	16	457436	non-reducing end alpha-L-arabinofuranosidase	FKZ61_16820	FKZ61_16820	56.92	21	21	457436	5.66033	4.96377	145	134	-3.0803	-3.08906
490	A0A540VE06	A0A540VE06	A0A540VE06	A0A540VE06	Litorilinea aerophila	18	18	451773	ATP-binding protein	FKZ61_14260	FKZ61_14260	62.473	26	26	451773	5.65492	5.11337	110	82	-2.93069	-2.89902
952	A0A540VJH2	A0A540VJH2	A0A540VJH2	A0A540VJH2	Litorilinea aerophila	7	7	447517	Amidohydrolase	FKZ61_04530	FKZ61_04530	37.272	12	12	447517	5.65081	4.96697	144	190	-3.07709	-3.26973
494	A0A540VE34	A0A540VE34	A0A540VE34	A0A540VE34	Litorilinea aerophila	7	7	443817	Rieske 2Fe-2S domain-containing protein	FKZ61_13670	FKZ61_13670	30.95	14	14	443817	5.6472	5.04693	127	191	-2.99714	-3.2705
805	A0A540VHT9	A0A540VHT9	A0A540VHT9	A0A540VHT9	Litorilinea aerophila	14	14	441496	Glyceraldehyde-3-phosphate dehydrogenase	gap	gap	36.228	17	17	441496	5.64493	5.07689	121	148	-2.96717	-3.17215
822	A0A540VI18	A0A540VI18	A0A540VI18	A0A540VI18	Litorilinea aerophila	10	10	431503	Extracellular solute-binding protein	FKZ61_10150	FKZ61_10150	51.929	13	13	431503	5.63498	5.1312	103	96	-2.91287	-2.96148
193	A0A540VAL7	A0A540VAL7	A0A540VAL7	A0A540VAL7	Litorilinea aerophila	8	8	429786	NADH-ubiquinone oxidoreductase chain 5	nuoL	nuoL	68.604	13	13	429786	5.63325	4.8917	171	131	-3.15236	-3.08004
347	A0A540VCI6	A0A540VCI6	A0A540VCI6	A0A540VCI6	Litorilinea aerophila	4	4	427078	LysM peptidoglycan-binding domain-containing protein	FKZ61_16360	FKZ61_16360	39.446	14	14	427078	5.63051	4.64209	275	289	-3.40198	-3.57
895	A0A540VIS5	A0A540VIS5	A0A540VIS5	A0A540VIS5	Litorilinea aerophila	16	16	425972	Carboxypeptidase regulatory-like domain-containing protein	FKZ61_06545	FKZ61_06545	59.917	20	20	425972	5.62938	5.10482	116	87	-2.93924	-2.92571
463	A0A540VDQ8	A0A540VDQ8	A0A540VDQ8	A0A540VDQ8	Litorilinea aerophila	11	11	423524	Sulfatase-like hydrolase/transferase	FKZ61_17910	FKZ61_17910	55.781	15	15	423524	5.62688	5.10567	114	95	-2.93839	-2.95593
763	A0A540VHF4	A0A540VHF4	A0A540VHF4	A0A540VHF4	Litorilinea aerophila	7	7	417912	BMP family ABC transporter substrate-binding protein	FKZ61_08880	FKZ61_08880	46.653	13	13	417912	5.62108	4.87079	180	188	-3.17328	-3.26842
579	A0A540VF16	A0A540VF16	A0A540VF16	A0A540VF16	Litorilinea aerophila	6	6	417875	ABC transporter substrate-binding protein	FKZ61_12130	FKZ61_12130	58.997	18	18	417875	5.62105	4.71248	246	199	-3.33158	-3.32477
659	A0A540VG26	A0A540VG26	A0A540VG26	A0A540VG26	Litorilinea aerophila	17	17	417231	Alpha-L-fucosidase	FKZ61_11380	FKZ61_11380	50.142	22	22	417231	5.62038	5.12406	107	102	-2.92	-2.98382
1269	A0A540VP41	A0A540VP41	A0A540VP41	A0A540VP41	Litorilinea aerophila	6	6	411752	Alpha/beta fold hydrolase	FKZ61_00720	FKZ61_00720	64.146	17	17	411752	5.61464	4.83345	191	147	-3.21061	-3.16747
53	A0A540V8W5	A0A540V8W5	A0A540V8W5	A0A540V8W5	Litorilinea aerophila	7	7	406518	SD-repeat containing protein B domain-containing protein	FKZ61_22600	FKZ61_22600	30.807	7	7	406518	5.60908	5.30335	73	116	-2.74072	-3.01609
855	A0A540VIG2	A0A540VIG2	A0A540VIG2;A0A540VIF9;A0A540VMM0	A0A540VIG2	Litorilinea aerophila	27	27;8;1	405825	ABC transporter substrate-binding protein;ABC transporter substrate-binding protein;ABC transporter substrate-binding protein	FKZ61_06605;FKZ61_06600;FKZ61_01005	FKZ61_06605	78.901	31;29;19	31	405825	5.60834	4.71328	245	159	-3.33078	-3.19772
835	A0A540VI79	A0A540VI79	A0A540VI79	A0A540VI79	Litorilinea aerophila	49	49	401251	DNA-directed RNA polymerase subunit beta'	rpoC	rpoC	177.938	67	67	401251	5.60342	4.7836	210	65	-3.26047	-2.77422
884	A0A540VIQ5	A0A540VIQ5	A0A540VIQ5	A0A540VIQ5	Litorilinea aerophila	2	2	394563	ATP synthase subunit a	atpB	atpB	37.074	6	6	394563	5.59612	4.89688	168	211	-3.14719	-3.34214
755	A0A540VHB8	A0A540VHB8	A0A540VHB8	A0A540VHB8	Litorilinea aerophila	28	28	392876	Indolepyruvate ferredoxin oxidoreductase family protein	FKZ61_11935	FKZ61_11935	133.614	51	51	392876	5.59426	4.66589	266	117	-3.37818	-3.01634
947	A0A540VJE4	A0A540VJE4	A0A540VJE4	A0A540VJE4	Litorilinea aerophila	12	12	391674	CARDB domain-containing protein	FKZ61_06175	FKZ61_06175	54.806	18	18	391674	5.59292	4.98788	141	132	-3.05619	-3.08138
32	A0A540V8P9	A0A540V8P9	A0A540V8P9	A0A540V8P9	Litorilinea aerophila	8	8	388313	S49 family peptidase	FKZ61_23015	FKZ61_23015	31.279	10	10	388313	5.58918	5.2894	75	119	-2.75467	-3.02344
133	A0A540V9W8	A0A540V9W8	A0A540V9W8	A0A540V9W8	Litorilinea aerophila	6	6	388236	Large ribosomal subunit protein bL20	rplT	rplT	14.039	4	4	388236	5.5891	5.25477	85	228	-2.7893	-3.40598
272	A0A540VBK2	A0A540VBK2	A0A540VBK2	A0A540VBK2	Litorilinea aerophila	2	2	386114	YIP1 family protein	FKZ61_18130	FKZ61_18130	27.059	6	6	386114	5.58672	4.90755	165	246	-3.13652	-3.46822
56	A0A540V8Y0	A0A540V8Y0	A0A540V8Y0	A0A540V8Y0	Litorilinea aerophila	32	32	385586	Glycosyltransferase family 1 protein	FKZ61_22465	FKZ61_22465	96.705	35	35	385586	5.58612	5.14604	100	52	-2.89803	-2.6766
60	A0A540V8Z4	A0A540V8Z4	A0A540V8Z4	A0A540V8Z4	Litorilinea aerophila	16	16	385353	Dihydrolipoamide acetyltransferase component of pyruvate dehydrogenase complex	FKZ61_22120	FKZ61_22120	53.228	19	19	385353	5.58586	5.09262	118	105	-2.95144	-2.98932
693	A0A540VGJ6	A0A540VGJ6	A0A540VGJ6	A0A540VGJ6	Litorilinea aerophila	13	13	384832	Penicillin acylase family protein	FKZ61_10670	FKZ61_10670	92.872	26	26	384832	5.58527	4.64274	274	158	-3.40133	-3.19746
728	A0A540VGY4	A0A540VGY4	A0A540VGY4	A0A540VGY4	Litorilinea aerophila	30	30	380499	Elongation factor G	fusA	fusA	75.775	30	30	380499	5.58035	4.95774	147	99	-3.08633	-2.97083
1092	A0A540VKW7	A0A540VKW7	A0A540VKW7	A0A540VKW7	Litorilinea aerophila	13	13	375506	Uncharacterized protein	FKZ61_03005	FKZ61_03005	68.601	19	19	375506	5.57462	4.97925	142	108	-3.06481	-2.9925
959	A0A540VJK0	A0A540VJK0	A0A540VJK0	A0A540VJK0	Litorilinea aerophila	3	3	366993	Amino acid ABC transporter permease	FKZ61_04675	FKZ61_04675	32.561	12	12	366993	5.56466	4.55865	312	356	-3.48542	-3.73674
1162	A0A540VLR3	A0A540VLR3	A0A540VLR3	A0A540VLR3	Litorilinea aerophila	5	5	365224	Ribose ABC transporter substrate-binding protein RbsB	rbsB	rbsB	32.849	8	8	365224	5.56256	5.05367	126	179	-2.99039	-3.23789
681	A0A540VGD7	A0A540VGD7	A0A540VGD7	A0A540VGD7	Litorilinea aerophila	10	10	363887	DUF1501 domain-containing protein	FKZ61_13580	FKZ61_13580	50.585	11	11	363887	5.56097	5.11381	109	107	-2.93025	-2.99025
333	A0A540VCA9	A0A540VCA9	A0A540VCA9	A0A540VCA9	Litorilinea aerophila	6	6	361499	Trehalose utilization protein ThuA	FKZ61_20025	FKZ61_20025	28.088	11	11	361499	5.55811	4.73381	233	309	-3.31026	-3.62576
459	A0A540VDP5	A0A540VDP5	A0A540VDP5	A0A540VDP5	Litorilinea aerophila	12	12	359605	TIGR00266 family protein	FKZ61_14820	FKZ61_14820	26.526	14	14	359605	5.55583	5.32435	70	125	-2.71972	-3.06007
912	A0A540VIX3	A0A540VIX3	A0A540VIX3	A0A540VIX3	Litorilinea aerophila	13	13	358612	6-phosphogluconate dehydrogenase, decarboxylating	gndA	gndA	51.723	21	21	358612	5.55462	4.74296	227	215	-3.30111	-3.35144
1077	A0A540VKT6	A0A540VKT6	A0A540VKT6	A0A540VKT6	Litorilinea aerophila	13	13	358198	PspA/IM30 family protein	FKZ61_02885	FKZ61_02885	25.354	10	10	358198	5.55412	5.18208	93	167	-2.86199	-3.22196
357	A0A540VCN4	A0A540VCN4	A0A540VCN4	A0A540VCN4	Litorilinea aerophila	11	11	358023	Sporulation stage II protein D amidase enhancer LytB N-terminal domain-containing protein	FKZ61_15800	FKZ61_15800	107.214	26	26	358023	5.55391	4.80246	204	101	-3.24161	-2.97538
374	A0A540VCT8	A0A540VCT8	A0A540VCT8	A0A540VCT8	Litorilinea aerophila	4	4	353531	Xanthine dehydrogenase family protein subunit M	FKZ61_15990	FKZ61_15990	29.745	7	7	353531	5.54843	4.83205	192	267	-3.21202	-3.50262
1184	A0A540VM26	A0A540VM26	A0A540VM26	A0A540VM26	Litorilinea aerophila	3	3	353377	LPXTG cell wall anchor domain-containing protein	FKZ61_00070	FKZ61_00070	21.801	3	3	353377	5.54824	5.39143	63	130	-2.65263	-3.07818
702	A0A540VGN6	A0A540VGN6	A0A540VGN6	A0A540VGN6	Litorilinea aerophila	12	12	352732	Trypsin-like serine protease	FKZ61_13045	FKZ61_13045	49.819	15	15	352732	5.54744	5.07938	120	120	-2.96469	-3.03132
1152	A0A540VLL8	A0A540VLL8	A0A540VLL8	A0A540VLL8	Litorilinea aerophila	10	10	352429	acetyl-CoA C-acyltransferase	FKZ61_01900	FKZ61_01900	40.746	19	19	352429	5.54707	4.72522	238	248	-3.31885	-3.47278
651	A0A540VG04	A0A540VG04	A0A540VG04	A0A540VG04	Litorilinea aerophila	15	15	350268	beta-galactosidase	FKZ61_11275	FKZ61_11275	78.415	27	27	350268	5.5444	4.75233	223	144	-3.29174	-3.16136
114	A0A540V9N9	A0A540V9N9	A0A540V9N9	A0A540V9N9	Litorilinea aerophila	24	24	349385	NADP-dependent malic enzyme	FKZ61_21240	FKZ61_21240	82.233	34	34	349385	5.5433	4.88495	175	114	-3.15912	-3.00809
1138	A0A540VLH6	A0A540VLH6	A0A540VLH6	A0A540VLH6	Litorilinea aerophila	4	4	347764	LysM peptidoglycan-binding domain-containing protein	FKZ61_04910	FKZ61_04910	102.451	15	15	347764	5.54128	4.56745	307	173	-3.47661	-3.23012
1240	A0A540VMN0	A0A540VMN0	A0A540VMN0	A0A540VMN0	Litorilinea aerophila	14	14	344134	Molybdopterin-dependent oxidoreductase	FKZ61_00835	FKZ61_00835	107.901	34	34	344134	5.53673	4.55425	313	166	-3.48981	-3.22081
1105	A0A540VL14	A0A540VL14	A0A540VL14	A0A540VL14	Litorilinea aerophila	6	6	342909	OsmC family protein	FKZ61_03335	FKZ61_03335	14.66	5	5	342909	5.53518	5.2606	84	221	-2.78347	-3.38135
911	A0A540VIW0	A0A540VIW0	A0A540VIW0	A0A540VIW0	Litorilinea aerophila	11	11	341243	Branched-chain-amino-acid aminotransferase	ilvE	ilvE	34.502	17	17	341243	5.53306	4.87459	178	224	-3.16947	-3.39565
878	A0A540VIP2	A0A540VIP2	A0A540VIP2	A0A540VIP2	Litorilinea aerophila	12	12	341072	S9 family peptidase	FKZ61_06970	FKZ61_06970	72.617	21	21	341072	5.53285	4.83673	188	140	-3.20733	-3.11032
1103	A0A540VL00	A0A540VL00	A0A540VL00	A0A540VL00	Litorilinea aerophila	12	12	336948	Citrate synthase	FKZ61_03230	FKZ61_03230	48.905	23	23	336948	5.52756	4.63703	282	253	-3.40704	-3.48171
1125	A0A540VLD6	A0A540VLD6	A0A540VLD6	A0A540VLD6	Litorilinea aerophila	13	13	335314	O-acetylhomoserine aminocarboxypropyltransferase/cysteine synthase	FKZ61_01460	FKZ61_01460	46.778	17	17	335314	5.52545	4.95398	148	151	-3.09008	-3.18406
99	A0A540V9E7	A0A540V9E7	A0A540V9E7	A0A540V9E7	Litorilinea aerophila	3	3	331359	DUF4013 domain-containing protein	FKZ61_21850	FKZ61_21850	29.455	3	3	331359	5.5203	5.40238	61	88	-2.64169	-2.93655
950	A0A540VJF6	A0A540VJF6	A0A540VJF6	A0A540VJF6	Litorilinea aerophila	15	15	327802	Glutamate dehydrogenase	FKZ61_05770	FKZ61_05770	49.822	20	20	327802	5.51561	4.89268	169	164	-3.15139	-3.21799
1082	A0A540VKU5	A0A540VKU5	A0A540VKU5	A0A540VKU5	Litorilinea aerophila	4	4	327665	Succinate dehydrogenase cytochrome b subunit	FKZ61_02975	FKZ61_02975	25.803	10	10	327665	5.51543	4.94194	157	241	-3.10213	-3.45448
438	A0A540VDG7	A0A540VDG7	A0A540VDG7	A0A540VDG7	Litorilinea aerophila	19	19	326827	Linalool dehydratase/isomerase domain-containing protein	FKZ61_15325	FKZ61_15325	66.614	27	27	326827	5.51432	4.94448	156	121	-3.09959	-3.04004
1170	A0A540VLW0	A0A540VLW0	A0A540VLW0	A0A540VLW0	Litorilinea aerophila	6	6	326784	Uncharacterized protein	FKZ61_02445	FKZ61_02445	25.614	10	10	326784	5.51426	4.88188	176	274	-3.16219	-3.51773
293	A0A540VBV4	A0A540VBV4	A0A540VBV4	A0A540VBV4	Litorilinea aerophila	11	11	326730	Galactonate dehydratase	dgoD	dgoD	42.75	19	19	326730	5.51419	4.80484	203	218	-3.23923	-3.37231
830	A0A540VI36	A0A540VI36	A0A540VI36	A0A540VI36	Litorilinea aerophila	13	13	326063	Solute-binding protein family 5 domain-containing protein	FKZ61_08075	FKZ61_08075	59.662	20	20	326063	5.5133	4.84783	186	152	-3.19624	-3.18456
757	A0A540VHE0	A0A540VHE0	A0A540VHE0	A0A540VHE0	Litorilinea aerophila	5	5	319527	Lyase	FKZ61_08915	FKZ61_08915	38.513	13	13	319527	5.50451	4.75655	221	245	-3.28752	-3.46593
328	A0A540VC94	A0A540VC94	A0A540VC94	A0A540VC94	Litorilinea aerophila	9	9	312776	Sulfatase-like hydrolase/transferase	FKZ61_16780	FKZ61_16780	51.061	17	17	312776	5.49523	4.86722	181	176	-3.17685	-3.23278
1149	A0A540VLL1	A0A540VLL1	A0A540VLL1	A0A540VLL1	Litorilinea aerophila	20	20	309829	3-hydroxyacyl-CoA dehydrogenase/enoyl-CoA hydratase family protein	FKZ61_01895	FKZ61_01895	90.419	38	38	309829	5.49112	4.79771	205	123	-3.24636	-3.05412
741	A0A540VH73	A0A540VH73	A0A540VH73	A0A540VH73	Litorilinea aerophila	17	17	309629	Multifunctional fusion protein	nuoC	nuoC	69.678	30	30	309629	5.49084	4.75253	222	163	-3.29154	-3.21246
577	A0A540VF02	A0A540VF02	A0A540VF02	A0A540VF02	Litorilinea aerophila	11	11	306052	Extracellular solute-binding protein	FKZ61_12090	FKZ61_12090	49.855	15	15	306052	5.4858	4.94617	154	146	-3.09789	-3.1642
1237	A0A540VMM3	A0A540VMM3	A0A540VMM3	A0A540VMM3	Litorilinea aerophila	7	7	303086	Autoinducer 2-binding protein LsrB	FKZ61_01165	FKZ61_01165	41.623	8	8	303086	5.48157	5.02631	132	145	-3.01776	-3.16245
961	A0A540VJK7	A0A540VJK7	A0A540VJK7	A0A540VJK7	Litorilinea aerophila	7	7	300517	Small ribosomal subunit protein uS13	rpsM	rpsM	14.674	6	6	300517	5.47787	5.01069	134	311	-3.03338	-3.63085
585	A0A540VF27	A0A540VF27	A0A540VF27	A0A540VF27	Litorilinea aerophila	35	35	297333	Phosphoenolpyruvate carboxylase	ppc	ppc	108.095	47	47	297333	5.47324	4.87704	177	81	-3.16703	-2.89725
857	A0A540VIH1	A0A540VIH1	A0A540VIH1	A0A540VIH1	Litorilinea aerophila	19	19	294490	Acetate--CoA ligase	acs	acs	77.224	29	29	294490	5.46907	4.85024	184	127	-3.19382	-3.07009
540	A0A540VEI5	A0A540VEI5	A0A540VEI5	A0A540VEI5	Litorilinea aerophila	23	23	294260	Serine protein kinase	FKZ61_13420	FKZ61_13420	79.191	33	33	294260	5.46873	4.65875	270	185	-3.38531	-3.25066
423	A0A540VD90	A0A540VD90	A0A540VD90	A0A540VD90	Litorilinea aerophila	16	16	293149	Pyridoxal-phosphate dependent enzyme	FKZ61_14980	FKZ61_14980	51.03	25	25	293149	5.46709	4.67057	264	235	-3.3735	-3.42969
322	A0A540VC54	A0A540VC54	A0A540VC54	A0A540VC54	Litorilinea aerophila	10	10	292586	3-phosphoshikimate 1-carboxyvinyltransferase	aroA	aroA	46.289	17	17	292586	5.46625	4.7331	234	229	-3.31096	-3.4095
1146	A0A540VLK2	A0A540VLK2	A0A540VLK2	A0A540VLK2	Litorilinea aerophila	13	13	290682	Inositol-3-phosphate synthase	FKZ61_05135	FKZ61_05135	41.756	18	18	290682	5.46342	4.94507	155	183	-3.09899	-3.24229
245	A0A540VBA0	A0A540VBA0	A0A540VBA0	A0A540VBA0	Litorilinea aerophila	9	9	288922	Mandelate racemase/muconate lactonizing protein	FKZ61_18275	FKZ61_18275	44.799	14	14	288922	5.46078	4.91814	162	180	-3.12593	-3.23868
201	A0A540VAP0	A0A540VAP0	A0A540VAP0	A0A540VAP0	Litorilinea aerophila	5	5	288214	NADH-quinone oxidoreductase subunit H	nuoH	nuoH	44.359	10	10	288214	5.45972	4.82642	196	203	-3.21764	-3.33468
407	A0A540VD44	A0A540VD44	A0A540VD44	A0A540VD44	Litorilinea aerophila	11	11	287682	ABC transporter ATP-binding protein	FKZ61_15625	FKZ61_15625	41.425	14	14	287682	5.45891	5.19094	91	110	-2.85313	-2.99989
1117	A0A540VL97	A0A540VL97	A0A540VL97	A0A540VL97	Litorilinea aerophila	4	4	286263	GerMN domain-containing protein	FKZ61_03500	FKZ61_03500	35.567	9	9	286263	5.45677	4.79309	208	244	-3.25098	-3.46395
1130	A0A540VLF1	A0A540VLF1	A0A540VLF1	A0A540VLF1	Litorilinea aerophila	13	13	285554	Carbohydrate ABC transporter, N-acetylglucosamine/diacetylchitobiose-binding protein	ngcE	ngcE	54.975	20	20	285554	5.45569	4.97089	143	136	-3.07318	-3.09703
83	A0A540V9A2	A0A540V9A2	A0A540V9A2	A0A540V9A2	Litorilinea aerophila	14	14	285061	Acyl-CoA carboxylase subunit beta	FKZ61_21875	FKZ61_21875	59.487	20	20	285061	5.45494	4.93735	158	135	-3.10672	-3.09631
906	A0A540VIU6	A0A540VIU6	A0A540VIU6	A0A540VIU6	Litorilinea aerophila	3	3	284048	Small ribosomal subunit protein bS18	rpsR	rpsR	9.989	1	1	284048	5.45339	5.58267	38	170	-2.4614	-3.2259
1249	A0A540VMP6	A0A540VMP6	A0A540VMP6	A0A540VMP6	Litorilinea aerophila	5	5	277263	L-rhamnose isomerase	rhaI	rhaI	46.53	20	20	277263	5.44289	4.33832	407	380	-3.70574	-3.80203
958	A0A540VJJ8	A0A540VJJ8	A0A540VJJ8	A0A540VJJ8	Litorilinea aerophila	3	3	276977	Transporter substrate-binding domain-containing protein	FKZ61_04670	FKZ61_04670	30.949	5	5	276977	5.44244	5.14355	101	149	-2.90052	-3.17389
31	A0A540V8P6	A0A540V8P6	A0A540V8P6;A0A540VIF9	A0A540V8P6	Litorilinea aerophila	22	22;1	275893	ABC transporter substrate-binding protein;ABC transporter substrate-binding protein	FKZ61_22750;FKZ61_06600	FKZ61_22750	78.901	30;29	30	275893	5.44074	4.56463	309	214	-3.47944	-3.34638
453	A0A540VDL7	A0A540VDL7	A0A540VDL7	A0A540VDL7	Litorilinea aerophila	10	10	275317	Alpha-L-fucosidase	FKZ61_15315	FKZ61_15315	49.612	19	19	275317	5.43983	4.73449	232	220	-3.30958	-3.37801
188	A0A540VAJ0	A0A540VAJ0	A0A540VAJ0	A0A540VAJ0	Litorilinea aerophila	2	2	274764	PspC domain-containing protein	FKZ61_19765	FKZ61_19765	12.118	2	2	274764	5.43896	5.23057	88	261	-2.81349	-3.49408
396	A0A540VD26	A0A540VD26	A0A540VD26	A0A540VD26	Litorilinea aerophila	9	9	274021	Type I-D CRISPR-associated protein Cas7/Csc2	cas7d	cas7d	37.852	10	10	274021	5.43778	5.04332	129	154	-3.00075	-3.18668
558	A0A540VEN9	A0A540VEN9	A0A540VEN9	A0A540VEN9	Litorilinea aerophila	6	6	271960	D-aminoacylase	FKZ61_16055	FKZ61_16055	57.001	16	16	271960	5.43451	4.56469	308	257	-3.47938	-3.48752
516	A0A540VEB0	A0A540VEB0	A0A540VEB0	A0A540VEB0	Litorilinea aerophila	8	8	270351	ABC transporter permease	FKZ61_13955	FKZ61_13955	44.363	16	16	270351	5.43193	4.50445	331	318	-3.53961	-3.65661
376	A0A540VCU2	A0A540VCU2	A0A540VCU2	A0A540VCU2	Litorilinea aerophila	5	5	266111	ThuA domain-containing protein	FKZ61_19380	FKZ61_19380	24.695	9	9	266111	5.42506	4.70302	249	345	-3.34105	-3.71246
449	A0A540VDL2	A0A540VDL2	A0A540VDL2	A0A540VDL2	Litorilinea aerophila	6	6	265486	DNA double-strand break repair nuclease NurA	FKZ61_14665	FKZ61_14665	42.536	16	16	265486	5.42404	4.56021	311	304	-3.48386	-3.61912
299	A0A540VBW7	A0A540VBW7	A0A540VBW7	A0A540VBW7	Litorilinea aerophila	12	12	263039	Type I-E CRISPR-associated protein Cas7/Cse4/CasC	cas7e	cas7e	41.562	15	15	263039	5.42002	4.90148	167	196	-3.14259	-3.28791
1040	A0A540VKE2	A0A540VKE2	A0A540VKE2	A0A540VKE2	Litorilinea aerophila	48	48	262834	Cellobiose phosphorylase	FKZ61_04200	FKZ61_04200	323.979	125	125	262834	5.41968	4.44453	356	74	-3.59953	-2.85304
703	A0A540VGN9	A0A540VGN9	A0A540VGN9	A0A540VGN9	Litorilinea aerophila	37	37	262173	DNA-directed RNA polymerase subunit beta	rpoB	rpoB	145.726	60	60	262173	5.41859	4.69416	254	93	-3.34991	-2.95039
714	A0A540VGT1	A0A540VGT1	A0A540VGT1	A0A540VGT1	Litorilinea aerophila	11	11	261309	Alpha-galactosidase NEW3 domain-containing protein	FKZ61_09485	FKZ61_09485	41.902	18	18	261309	5.41715	4.8082	202	219	-3.23586	-3.37765
1212	A0A540VM98	A0A540VM98	A0A540VM98	A0A540VM98	Litorilinea aerophila	24	24	261303	ABC transporter substrate-binding protein	FKZ61_00480	FKZ61_00480	70.95	27	27	261303	5.41714	4.9513	152	113	-3.09277	-3.00584
639	A0A540VFV5	A0A540VFV5	A0A540VFV5	A0A540VFV5	Litorilinea aerophila	2	2	261015	Matrixin family metalloprotease	FKZ61_11010	FKZ61_11010	65.786	13	13	261015	5.41667	4.36541	392	307	-3.67866	-3.62455
278	A0A540VBM7	A0A540VBM7	A0A540VBM7	A0A540VBM7	Litorilinea aerophila	4	4	259642	Translation initiation factor IF-2	infB	infB	71.798	24	24	259642	5.41437	4.10508	526	406	-3.93898	-3.84689
671	A0A540VGA0	A0A540VGA0	A0A540VGA0	A0A540VGA0	Litorilinea aerophila	10	10	259379	Zinc metalloprotease	FKZ61_13380	FKZ61_13380	42.99	12	12	259379	5.41393	5.11427	108	126	-2.9298	-3.06045
547	A0A540VEK0	A0A540VEK0	A0A540VEK0	A0A540VEK0	Litorilinea aerophila	9	9	259201	Aldo/keto reductase	FKZ61_13450	FKZ61_13450	36.45	18	18	259201	5.41364	4.68061	259	287	-3.36346	-3.56578
439	A0A540VDH3	A0A540VDH3	A0A540VDH3	A0A540VDH3	Litorilinea aerophila	10	10	259031	Sugar ABC transporter permease	FKZ61_18160	FKZ61_18160	40.039	12	12	259031	5.41335	4.82039	198	223	-3.22368	-3.38521
208	A0A540VAR1	A0A540VAR1	A0A540VAR1	A0A540VAR1	Litorilinea aerophila	15	15	253767	NADH-quinone oxidoreductase	nuoG	nuoG	93.414	41	41	253767	5.40444	4.33433	411	270	-3.70974	-3.50335
387	A0A540VCZ1	A0A540VCZ1	A0A540VCZ1	A0A540VCZ1	Litorilinea aerophila	6	6	253611	SDR family oxidoreductase	FKZ61_16270	FKZ61_16270	25.851	9	9	253611	5.40417	4.91297	163	254	-3.1311	-3.48264
38	A0A540V8R2	A0A540V8R2	A0A540V8R2;A0A540VCY2	A0A540V8R2	Litorilinea aerophila	8	8;1	252359	Galactonate dehydratase;glucarate dehydratase	dgoD;FKZ61_16215	dgoD	46.637	16;21	16	252359	5.40202	4.43469	361	341	-3.60937	-3.70466
247	A0A540VBA5	A0A540VBA5	A0A540VBA5	A0A540VBA5	Litorilinea aerophila	15	15	249022	Aldolase	FKZ61_18795	FKZ61_18795	50.921	23	23	249022	5.39624	4.59836	295	269	-3.44571	-3.50283
1265	A0A540VNR6	A0A540VNR6	A0A540VNR6	A0A540VNR6	Litorilinea aerophila	5	5	247637	NERD domain-containing protein	FKZ61_00010	FKZ61_00010	32.518	5	5	247637	5.39382	5.06922	123	171	-2.97485	-3.22674
270	A0A540VBI3	A0A540VBI3	A0A540VBI3	A0A540VBI3	Litorilinea aerophila	33	33	245957	Fibronectin type-III domain-containing protein	FKZ61_18000	FKZ61_18000	144.332	37	37	245957	5.39086	4.7839	209	77	-3.26016	-2.86482
813	A0A540VHY3	A0A540VHY3	A0A540VHY3	A0A540VHY3	Litorilinea aerophila	7	7	245814	Protein translocase subunit SecY	secY	secY	49.124	9	9	245814	5.39061	4.9087	164	161	-3.13536	-3.20809
669	A0A540VG80	A0A540VG80	A0A540VG80	A0A540VG80	Litorilinea aerophila	5	5	243312	Mandelate racemase/muconate lactonizing enzyme family protein	FKZ61_10025	FKZ61_10025	43.71	15	15	243312	5.38616	4.47118	346	335	-3.57289	-3.69633
24	A0A540V8M0	A0A540V8M0	A0A540V8M0	A0A540V8M0	Litorilinea aerophila	9	9	240972	Acyl-CoA dehydrogenase	FKZ61_22965	FKZ61_22965	41.052	18	18	240972	5.38197	4.53562	316	319	-3.50845	-3.65914
87	A0A540V9C2	A0A540V9C2	A0A540V9C2	A0A540V9C2	Litorilinea aerophila	8	8	240620	Carbonic anhydrase	FKZ61_21515	FKZ61_21515	18.304	10	10	240620	5.38133	4.78046	211	367	-3.26361	-3.76508
565	A0A540VET8	A0A540VET8	A0A540VET8	A0A540VET8	Litorilinea aerophila	9	9	240067	Sulfatase-like hydrolase/transferase	FKZ61_12955	FKZ61_12955	55.519	18	18	240067	5.38033	4.64634	272	231	-3.39773	-3.41731
1029	A0A540VKA9	A0A540VKA9	A0A540VKA9	A0A540VKA9	Litorilinea aerophila	7	7	237547	Uncharacterized protein	FKZ61_03955	FKZ61_03955	42.316	22	22	237547	5.37575	4.27707	443	437	-3.76699	-3.90451
927	A0A540VJ60	A0A540VJ60	A0A540VJ60	A0A540VJ60	Litorilinea aerophila	9	9	237113	Long-chain fatty acid--CoA ligase	FKZ61_08700	FKZ61_08700	65.941	29	29	237113	5.37496	4.22684	468	366	-3.81723	-3.76209
234	A0A540VB45	A0A540VB45	A0A540VB45	A0A540VB45	Litorilinea aerophila	7	7	236419	Peptidase	FKZ61_19060	FKZ61_19060	41.931	14	14	236419	5.37368	4.52497	322	322	-3.51909	-3.66058
856	A0A540VIG6	A0A540VIG6	A0A540VIG6	A0A540VIG6	Litorilinea aerophila	1	1	236140	DUF981 domain-containing protein	FKZ61_07575	FKZ61_07575	20.004	4	4	236140	5.37317	4.77111	213	355	-3.27296	-3.73586
787	A0A540VHP4	A0A540VHP4	A0A540VHP4	A0A540VHP4	Litorilinea aerophila	18	18	235761	DUF2207 domain-containing protein	FKZ61_09030	FKZ61_09030	71.928	26	26	235761	5.37247	4.71899	243	175	-3.32508	-3.2322
985	A0A540VJT6	A0A540VJT6	A0A540VJT6	A0A540VJT6	Litorilinea aerophila	12	12	235708	SH3 domain-containing protein	FKZ61_05230	FKZ61_05230	115.68	31	31	235708	5.37237	4.53431	317	162	-3.50975	-3.21052
746	A0A540VH81	A0A540VH81	A0A540VH81	A0A540VH81	Litorilinea aerophila	2	2	235072	(Fe-S)-binding protein	FKZ61_08550	FKZ61_08550	74.12	27	27	235072	5.3712	3.9882	590	464	-4.05587	-3.94995
1196	A0A540VM52	A0A540VM52	A0A540VM52	A0A540VM52	Litorilinea aerophila	6	6	233305	Glycosyltransferase family 2 protein	FKZ61_00205	FKZ61_00205	38.142	9	9	233305	5.36792	4.71636	244	272	-3.32771	-3.51032
626	A0A540VFQ8	A0A540VFQ8	A0A540VFQ8	A0A540VFQ8	Litorilinea aerophila	8	8	232699	Acyl-CoA dehydrogenase	FKZ61_11930	FKZ61_11930	42.682	16	16	232699	5.36679	4.5218	325	317	-3.52227	-3.65604
1257	A0A540VMV1	A0A540VMV1	A0A540VMV1	A0A540VMV1	Litorilinea aerophila	7	7	232510	M20/M25/M40 family metallo-hydrolase	FKZ61_03305	FKZ61_03305	37.41	15	15	232510	5.36644	4.76323	219	247	-3.28084	-3.47187
41	A0A540V8R7	A0A540V8R7	A0A540V8R7	A0A540V8R7	Litorilinea aerophila	9	9	230966	TIGR01777 family protein	FKZ61_22955	FKZ61_22955	32.947	15	15	230966	5.36355	4.77106	215	275	-3.273	-3.51921
623	A0A540VFL3	A0A540VFL3	A0A540VFL3	A0A540VFL3	Litorilinea aerophila	19	19	230667	Polyribonucleotide nucleotidyltransferase	pnp	pnp	79.981	30	30	230667	5.36299	4.72341	241	150	-3.32066	-3.18169
678	A0A540VGD0	A0A540VGD0	A0A540VGD0	A0A540VGD0	Litorilinea aerophila	14	14	230404	ABC transporter substrate-binding protein	FKZ61_10330	FKZ61_10330	70.977	21	21	230404	5.36249	4.73119	237	169	-3.31288	-3.22578
723	A0A540VGW1	A0A540VGW1	A0A540VGW1	A0A540VGW1	Litorilinea aerophila	8	8	230040	DUF3426 domain-containing protein	FKZ61_09715	FKZ61_09715	37.562	10	10	230040	5.3618	4.8918	170	210	-3.15227	-3.34154
694	A0A540VGK3	A0A540VGK3	A0A540VGK3	A0A540VGK3	Litorilinea aerophila	12	12	229727	Nucleotidyl transferase	FKZ61_10275	FKZ61_10275	49.945	22	22	229727	5.36121	4.83143	194	192	-3.21263	-3.27816
473	A0A540VDV0	A0A540VDV0	A0A540VDV0	A0A540VDV0	Litorilinea aerophila	5	5	229116	ATP-dependent Clp protease proteolytic subunit	clpP	clpP	24.722	7	7	229116	5.36006	4.79597	206	303	-3.24809	-3.61903
43	A0A540V8S9	A0A540V8S9	A0A540V8S9	A0A540V8S9	Litorilinea aerophila	7	7	226575	Glycosyltransferase RgtA/B/C/D-like domain-containing protein	FKZ61_22585	FKZ61_22585	90.713	29	29	226575	5.35521	4.31027	422	277	-3.73379	-3.54014
1107	A0A540VL19	A0A540VL19	A0A540VL19	A0A540VL19	Litorilinea aerophila	14	14	224784	Extracellular solute-binding protein	FKZ61_03365	FKZ61_03365	53.583	20	20	224784	5.35177	4.7429	228	205	-3.30117	-3.33616
1258	A0A540VMV6	A0A540VMV6	A0A540VMV6	A0A540VMV6	Litorilinea aerophila	9	9	224395	Dipeptide ABC transporter ATP-binding protein	FKZ61_01270	FKZ61_01270	38.315	13	13	224395	5.35101	4.99927	137	168	-3.0448	-3.22545
103	A0A540V9I2	A0A540V9I2	A0A540V9I2	A0A540V9I2	Litorilinea aerophila	18	18	222092	Solute-binding protein family 5 domain-containing protein	FKZ61_21415	FKZ61_21415	67.663	24	24	222092	5.34653	4.90167	166	129	-3.1424	-3.07607
138	A0A540VA02	A0A540VA02	A0A540VA02	A0A540VA02	Litorilinea aerophila	4	4	221644	Galactonate dehydratase	dgoD	dgoD	42.561	16	16	221644	5.34566	4.47482	345	340	-3.56925	-3.70426
178	A0A540VAE7	A0A540VAE7	A0A540VAE7	A0A540VAE7	Litorilinea aerophila	5	5	218937	DUF5671 domain-containing protein	FKZ61_20175	FKZ61_20175	59.244	18	18	218937	5.34032	4.25279	458	371	-3.79128	-3.78265
14	A0A540V8G4	A0A540V8G4	A0A540V8G4	A0A540V8G4	Litorilinea aerophila	7	7	218068	Large ribosomal subunit protein uL1	rplA	rplA	26.252	11	11	218068	5.33859	4.60805	292	370	-3.43601	-3.78087
288	A0A540VBU2	A0A540VBU2	A0A540VBU2	A0A540VBU2	Litorilinea aerophila	10	10	217269	Galactonate dehydratase	dgoD	dgoD	43.11	15	15	217269	5.337	4.81325	201	216	-3.23082	-3.36026
474	A0A540VDV1	A0A540VDV1	A0A540VDV1	A0A540VDV1	Litorilinea aerophila	8	8	215820	Sugar ABC transporter substrate-binding protein	FKZ61_14105	FKZ61_14105	50.365	17	17	215820	5.33409	4.76463	218	209	-3.27943	-3.34133
223	A0A540VAV7	A0A540VAV7	A0A540VAV7	A0A540VAV7	Litorilinea aerophila	8	8	215041	Succinate--CoA ligase [ADP-forming] subunit alpha	sucD	sucD	30.03	10	10	215041	5.33252	4.81458	200	273	-3.22949	-3.51595
1112	A0A540VL40	A0A540VL40	A0A540VL40	A0A540VL40	Litorilinea aerophila	17	17	214669	Deoxyguanosinetriphosphate triphosphohydrolase-like protein	FKZ61_03460	FKZ61_03460	44.988	18	18	214669	5.33177	4.92074	161	177	-3.12333	-3.23425
1128	A0A540VLE8	A0A540VLE8	A0A540VLE8	A0A540VLE8	Litorilinea aerophila	5	5	213731	RidA family protein	FKZ61_01480	FKZ61_01480	16.133	6	6	213731	5.32987	5.04384	128	283	-3.00023	-3.55653
1169	A0A540VLV2	A0A540VLV2	A0A540VLV2	A0A540VLV2	Litorilinea aerophila	7	7	212720	Type 1 glutamine amidotransferase	FKZ61_03550	FKZ61_03550	18.485	9	9	212720	5.32781	4.88701	172	316	-3.15706	-3.65426
538	A0A540VEH8	A0A540VEH8	A0A540VEH8	A0A540VEH8	Litorilinea aerophila	15	15	212248	DUF11 domain-containing protein	FKZ61_13465	FKZ61_13465	165.819	43	43	212248	5.32684	4.52911	319	124	-3.51495	-3.05934
220	A0A540VAU4	A0A540VAU4	A0A540VAU4;A0A540VBV6	A0A540VAU4	Litorilinea aerophila	15	15;1	212202	ABC transporter substrate-binding protein;ABC transporter substrate-binding protein	FKZ61_19355;FKZ61_17640	FKZ61_19355	68.81	23;13	23	212202	5.32675	4.50852	329	243	-3.53555	-3.46192
221	A0A540VAV0	A0A540VAV0	A0A540VAV0	A0A540VAV0	Litorilinea aerophila	4	4	212041	N-acetylmuramoyl-L-alanine amidase	FKZ61_19190	FKZ61_19190	144.565	55	55	212041	5.32642	3.70067	767	462	-4.3434	-3.94735
925	A0A540VJ50	A0A540VJ50	A0A540VJ50	A0A540VJ50	Litorilinea aerophila	9	9	211552	Mandelate racemase	FKZ61_05900	FKZ61_05900	45.37	19	19	211552	5.32542	4.76915	216	222	-3.27492	-3.38217
769	A0A540VHH8	A0A540VHH8	A0A540VHH8	A0A540VHH8	Litorilinea aerophila	2	2	211112	Alkaline shock response membrane anchor protein AmaP	FKZ61_09115	FKZ61_09115	20.816	6	6	211112	5.32451	4.61647	289	418	-3.4276	-3.87322
22	A0A540V8J3	A0A540V8J3	A0A540V8J3	A0A540V8J3	Litorilinea aerophila	8	8	210933	oxoglutarate dehydrogenase (succinyl-transferring)	FKZ61_22930	FKZ61_22930	105.622	39	39	210933	5.32414	4.02621	568	363	-4.01786	-3.75812
513	A0A540VE96	A0A540VE96	A0A540VE96	A0A540VE96	Litorilinea aerophila	5	5	210191	Mandelate racemase/muconate lactonizing enzyme C-terminal domain-containing protein	FKZ61_13845	FKZ61_13845	41.558	13	13	210191	5.32261	4.41734	369	368	-3.62673	-3.7721
395	A0A540VD25	A0A540VD25	A0A540VD25	A0A540VD25	Litorilinea aerophila	13	13	209966	Extracellular solute-binding protein	FKZ61_15470	FKZ61_15470	56.607	15	15	209966	5.32215	4.92172	160	142	-3.12234	-3.13349
186	A0A540VAI2	A0A540VAI2	A0A540VAI2	A0A540VAI2	Litorilinea aerophila	3	3	209841	Metal ABC transporter permease	FKZ61_19925	FKZ61_19925	39.669	13	13	209841	5.32189	4.37965	380	397	-3.66441	-3.82998
1017	A0A540VK77	A0A540VK77	A0A540VK77	A0A540VK77	Litorilinea aerophila	14	14	205545	Cadmium-translocating P-type ATPase	cadA	cadA	78.336	24	24	205545	5.31291	4.67651	262	178	-3.36756	-3.23762
182	A0A540VAG8	A0A540VAG8	A0A540VAG8	A0A540VAG8	Litorilinea aerophila	17	17	205238	Cation-translocating P-type ATPase	FKZ61_19810	FKZ61_19810	100.619	31	31	205238	5.31226	4.5211	326	195	-3.52297	-3.28431
1068	A0A540VKR3	A0A540VKR3	A0A540VKR3	A0A540VKR3	Litorilinea aerophila	5	5	205121	Trypsin-like serine protease	FKZ61_02780	FKZ61_02780	44.442	12	12	205121	5.31201	4.46465	351	333	-3.57942	-3.69564
120	A0A540V9R9	A0A540V9R9	A0A540V9R9	A0A540V9R9	Litorilinea aerophila	1	1	205088	Small ribosomal subunit protein bS20	rpsT	rpsT	9.851	1	1	205088	5.31194	5.31194	72	268	-2.73213	-3.50267
698	A0A540VGL5	A0A540VGL5	A0A540VGL5	A0A540VGL5	Litorilinea aerophila	12	12	203494	Peptide ABC transporter substrate-binding protein	FKZ61_12920	FKZ61_12920	67.686	20	20	203494	5.30855	4.87112	179	139	-3.17294	-3.10647
39	A0A540V8R3	A0A540V8R3	A0A540V8R3	A0A540V8R3	Litorilinea aerophila	6	6	202924	LLM class flavin-dependent oxidoreductase	FKZ61_22645	FKZ61_22645	37.854	16	16	202924	5.30733	4.52352	324	342	-3.52055	-3.70646
1248	A0A540VMP4	A0A540VMP4	A0A540VMP4	A0A540VMP4	Litorilinea aerophila	8	8	202107	Peptide ABC transporter substrate-binding protein	FKZ61_01265	FKZ61_01265	66.054	11	11	202107	5.30558	5.00309	136	103	-3.04097	-2.98509
345	A0A540VCH4	A0A540VCH4	A0A540VCH4	A0A540VCH4	Litorilinea aerophila	9	9	201572	Manganese transporter	FKZ61_19940	FKZ61_19940	34.283	8	8	201572	5.30443	5.08697	119	153	-2.95709	-3.18604
808	A0A540VHW2	A0A540VHW2	A0A540VHW2	A0A540VHW2	Litorilinea aerophila	4	4	201079	Large ribosomal subunit protein uL4	rplD	rplD	24.236	9	9	201079	5.30337	4.47002	349	466	-3.57405	-3.95361
1264	A0A540VNM9	A0A540VNM9	A0A540VNM9	A0A540VNM9	Litorilinea aerophila	6	6	199569	Extracellular solute-binding protein	FKZ61_01305	FKZ61_01305	50.573	11	11	199569	5.30009	4.86218	183	181	-3.18189	-3.24199
709	A0A540VGQ7	A0A540VGQ7	A0A540VGQ7	A0A540VGQ7	Litorilinea aerophila	7	7	199044	Methionine synthase	FKZ61_09370	FKZ61_09370	38.377	16	16	199044	5.29895	4.63704	281	296	-3.40703	-3.58698
715	A0A540VGT4	A0A540VGT4	A0A540VGT4	A0A540VGT4	Litorilinea aerophila	26	26	198081	Aconitate hydratase	acnA	acnA	98.731	38	38	198081	5.29684	4.79514	207	118	-3.24893	-3.01849
941	A0A540VJB2	A0A540VJB2	A0A540VJB2	A0A540VJB2	Litorilinea aerophila	13	13	197921	CARDB domain-containing protein	FKZ61_06245	FKZ61_06245	231.721	61	61	197921	5.29649	4.19699	486	184	-3.84708	-3.24613
332	A0A540VCA8	A0A540VCA8	A0A540VCA8	A0A540VCA8	Litorilinea aerophila	21	21	197024	Ribonuclease J	rnj	rnj	61.447	23	23	197024	5.29452	4.68004	261	206	-3.36402	-3.33954
613	A0A540VFC3	A0A540VFC3	A0A540VFC3	A0A540VFC3	Litorilinea aerophila	1	1	195552	ABC transporter permease	FKZ61_12135	FKZ61_12135	33.577	5	5	195552	5.29126	4.59229	296	332	-3.45177	-3.68975
342	A0A540VCG0	A0A540VCG0	A0A540VCG0	A0A540VCG0	Litorilinea aerophila	7	7	192485	ATP-dependent 6-phosphofructokinase	pfkA	pfkA	39.812	19	19	192485	5.2844	4.20452	480	490	-3.83955	-4.00356
590	A0A540VF38	A0A540VF38	A0A540VF38	A0A540VF38	Litorilinea aerophila	8	8	192102	Ketol-acid reductoisomerase (NADP(+))	ilvC	ilvC	36.764	14	14	192102	5.28353	4.65868	271	295	-3.38539	-3.58398
117	A0A540V9Q4	A0A540V9Q4	A0A540V9Q4	A0A540V9Q4	Litorilinea aerophila	2	2	192057	Glycerol-3-phosphate acyltransferase	plsY	plsY	23.531	5	5	192057	5.28343	4.75932	220	325	-3.28475	-3.67713
633	A0A540VFT4	A0A540VFT4	A0A540VFT4	A0A540VFT4	Litorilinea aerophila	12	12	191899	Dihydrolipoyl dehydrogenase	lpdA	lpdA	51.905	19	19	191899	5.28307	4.69571	253	225	-3.34835	-3.39717
424	A0A540VD92	A0A540VD92	A0A540VD92	A0A540VD92	Litorilinea aerophila	13	13	190386	UPF0182 protein FKZ61_18400	FKZ61_18400	FKZ61_18400	107.843	44	44	190386	5.27964	4.43239	363	212	-3.61168	-3.34291
828	A0A540VI28	A0A540VI28	A0A540VI28	A0A540VI28	Litorilinea aerophila	22	22	190013	Transketolase	tkt	tkt	74.654	28	28	190013	5.27878	4.74784	224	155	-3.29622	-3.18719
97	A0A540V9E4	A0A540V9E4	A0A540V9E4	A0A540V9E4	Litorilinea aerophila	6	6	189447	Spermidine/putrescine ABC transporter substrate-binding protein	FKZ61_21845	FKZ61_21845	42.64	10	10	189447	5.27749	4.69843	251	251	-3.34563	-3.47984
806	A0A540VHU5	A0A540VHU5	A0A540VHU5	A0A540VHU5	Litorilinea aerophila	2	2	188454	DUF302 domain-containing protein	FKZ61_07525	FKZ61_07525	15.064	3	3	188454	5.27521	5.12756	105	266	-2.91651	-3.50259
448	A0A540VDK9	A0A540VDK9	A0A540VDK9	A0A540VDK9	Litorilinea aerophila	9	9	186718	Sodium:proton antiporter	FKZ61_14625	FKZ61_14625	66.942	21	21	186718	5.27119	4.48899	336	260	-3.55508	-3.4934
296	A0A540VBV9	A0A540VBV9	A0A540VBV9	A0A540VBV9	Litorilinea aerophila	8	8	186360	Aldo/keto reductase	FKZ61_17895	FKZ61_17895	35.867	17	17	186360	5.27035	4.60025	294	315	-3.44381	-3.65314
1136	A0A540VLG9	A0A540VLG9	A0A540VLG9	A0A540VLG9	Litorilinea aerophila	13	13	186011	M23 family metallopeptidase	FKZ61_01605	FKZ61_01605	114.203	39	39	186011	5.26954	4.22474	471	276	-3.81933	-3.52567
1049	A0A540VKH5	A0A540VKH5	A0A540VKH5	A0A540VKH5	Litorilinea aerophila	8	8	184859	Hydroxymethylglutaryl-CoA synthase	FKZ61_03890	FKZ61_03890	37.951	9	9	184859	5.26684	4.88561	174	213	-3.15846	-3.34325
1261	A0A540VN95	A0A540VN95	A0A540VN95	A0A540VN95	Litorilinea aerophila	10	10	182492	Polysaccharide chain length determinant N-terminal domain-containing protein	FKZ61_01705	FKZ61_01705	69.749	32	32	182492	5.26124	4.35776	394	300	-3.68631	-3.60679
597	A0A540VF65	A0A540VF65	A0A540VF65	A0A540VF65	Litorilinea aerophila	9	9	182380	Glycosyltransferase family 4 protein	FKZ61_12400	FKZ61_12400	67.876	26	26	182380	5.26098	4.3517	399	308	-3.69237	-3.62467
219	A0A540VAU1	A0A540VAU1	A0A540VAU1	A0A540VAU1	Litorilinea aerophila	24	24	182061	TIGR03663 family protein	FKZ61_22415	FKZ61_22415	138.203	52	52	182061	5.26022	4.34492	402	198	-3.69914	-3.32265
788	A0A540VHP6	A0A540VHP6	A0A540VHP6	A0A540VHP6	Litorilinea aerophila	6	6	181917	Large ribosomal subunit protein uL2	rplB	rplB	30.376	13	13	181917	5.25987	4.70449	248	305	-3.33957	-3.62106
656	A0A540VG20	A0A540VG20	A0A540VG20	A0A540VG20	Litorilinea aerophila	2	2	181293	ABC transporter ATP-binding protein	FKZ61_11310	FKZ61_11310	40.116	17	17	181293	5.25838	4.0702	544	559	-3.97387	-4.13457
475	A0A540VDV3	A0A540VDV3	A0A540VDV3	A0A540VDV3	Litorilinea aerophila	4	4	180479	(2Fe-2S)-binding protein	FKZ61_14160	FKZ61_14160	17.712	9	9	180479	5.25643	4.64566	273	446	-3.39841	-3.91416
295	A0A540VBV6	A0A540VBV6	A0A540VBV6	A0A540VBV6	Litorilinea aerophila	5	5	180085	ABC transporter substrate-binding protein	FKZ61_17640	FKZ61_17640	60.573	13	13	180085	5.25548	4.62336	288	226	-3.42071	-3.40245
619	A0A540VFI8	A0A540VFI8	A0A540VFI8	A0A540VFI8	Litorilinea aerophila	7	7	179865	Gamma-glutamyltransferase family protein	FKZ61_11885	FKZ61_11885	59.497	17	17	179865	5.25495	4.49339	334	279	-3.55068	-3.5402
717	A0A540VGU5	A0A540VGU5	A0A540VGU5	A0A540VGU5	Litorilinea aerophila	14	14	178654	Sulfatase-like hydrolase/transferase	FKZ61_09605	FKZ61_09605	56.087	19	19	178654	5.25201	4.82962	195	172	-3.21445	-3.2296
1233	A0A540VML7	A0A540VML7	A0A540VML7	A0A540VML7	Litorilinea aerophila	20	20	178517	Dehydrogenase	FKZ61_01120	FKZ61_01120	90.757	44	44	178517	5.25168	4.41798	368	236	-3.62609	-3.43223
495	A0A540VE35	A0A540VE35	A0A540VE35	A0A540VE35	Litorilinea aerophila	2	2	175903	C-type cytochrome	FKZ61_13680	FKZ61_13680	33.229	7	7	175903	5.24527	4.95223	151	202	-3.09184	-3.33434
142	A0A540VA26	A0A540VA26	A0A540VA26	A0A540VA26	Litorilinea aerophila	7	7	173606	Sugar ABC transporter substrate-binding protein	FKZ61_20540	FKZ61_20540	50.202	10	10	173606	5.23956	4.81732	199	197	-3.22675	-3.29005
1113	A0A540VL42	A0A540VL42	A0A540VL42	A0A540VL42	Litorilinea aerophila	10	10	173477	CARDB domain-containing protein	FKZ61_06180	FKZ61_06180	61.673	17	17	173477	5.23924	4.57505	303	237	-3.46901	-3.44294
366	A0A540VCQ3	A0A540VCQ3	A0A540VCQ3	A0A540VCQ3	Litorilinea aerophila	3	3	172810	Cytochrome C oxidase subunit I	FKZ61_16505	FKZ61_16505	61.184	6	6	172810	5.23757	4.68015	260	208	-3.36392	-3.3413
899	A0A540VIT0	A0A540VIT0	A0A540VIT0	A0A540VIT0	Litorilinea aerophila	5	5	172215	Mandelate racemase/muconate lactonizing enzyme family protein	FKZ61_06515	FKZ61_06515	41.411	15	15	172215	5.23607	4.36766	388	393	-3.6764	-3.82331
1063	A0A540VKN0	A0A540VKN0	A0A540VKN0	A0A540VKN0	Litorilinea aerophila	2	2	172143	ABC transporter substrate-binding protein	FKZ61_02610	FKZ61_02610	38.68	6	6	172143	5.23589	4.73161	235	259	-3.31245	-3.48899
1102	A0A540VKZ5	A0A540VKZ5	A0A540VKZ5	A0A540VKZ5	Litorilinea aerophila	8	8	171671	Mandelate racemase/muconate lactonizing enzyme family protein	FKZ61_03260	FKZ61_03260	41.51	13	13	171671	5.2347	4.64205	276	280	-3.40202	-3.54789
933	A0A540VJ90	A0A540VJ90	A0A540VJ90	A0A540VJ90	Litorilinea aerophila	8	8	170217	ABC transporter substrate-binding protein	FKZ61_06095	FKZ61_06095	38.466	11	11	170217	5.231	4.68282	258	278	-3.36125	-3.54019
649	A0A540VG01	A0A540VG01	A0A540VG01;A0A540VKY5	A0A540VG01	Litorilinea aerophila	6	6;1	170087	ABC transporter substrate-binding protein;ABC transporter substrate-binding protein	FKZ61_11285;FKZ61_03200	FKZ61_11285	75.88	24;19	24	170087	5.23067	4.0441	556	423	-3.99997	-3.88386
74	A0A540V953	A0A540V953	A0A540V953	A0A540V953	Litorilinea aerophila	3	3	169447	DegT/DnrJ/EryC1/StrS family aminotransferase	FKZ61_22045	FKZ61_22045	41.354	14	14	169447	5.22903	4.20844	477	480	-3.83562	-3.98313
42	A0A540V8S8	A0A540V8S8	A0A540V8S8	A0A540V8S8	Litorilinea aerophila	4	4	169106	Glycosyl hydrolase	FKZ61_22820	FKZ61_22820	42.674	14	14	169106	5.22816	4.28238	437	429	-3.76169	-3.89554
887	A0A540VIQ9	A0A540VIQ9	A0A540VIQ9	A0A540VIQ9	Litorilinea aerophila	7	7	169077	Fucose isomerase	FKZ61_09855	FKZ61_09855	52.827	15	15	169077	5.22808	4.62731	285	242	-3.41676	-3.45792
735	A0A540VH36	A0A540VH36	A0A540VH36	A0A540VH36	Litorilinea aerophila	5	5	167575	BMP family ABC transporter substrate-binding protein	FKZ61_12370	FKZ61_12370	37.127	6	6	167575	5.22421	4.99621	139	182	-3.04786	-3.24219
701	A0A540VGM5	A0A540VGM5	A0A540VGM5	A0A540VGM5	Litorilinea aerophila	5	5	166673	Mechanosensitive ion channel	FKZ61_12990	FKZ61_12990	56.475	18	18	166673	5.22187	4.27335	448	372	-3.77072	-3.78289
492	A0A540VE17	A0A540VE17	A0A540VE17	A0A540VE17	Litorilinea aerophila	3	3	166491	Yip1 domain-containing protein	FKZ61_14310	FKZ61_14310	27.114	9	9	166491	5.22139	4.68986	256	329	-3.35421	-3.68504
286	A0A540VBR9	A0A540VBR9	A0A540VBR9	A0A540VBR9	Litorilinea aerophila	1	1	166038	Type I-E CRISPR-associated protein Cas5/CasD	cas5e	cas5e	25.308	10	10	166038	5.22021	4.22021	472	588	-3.82386	-4.18462
969	A0A540VJM8	A0A540VJM8	A0A540VJM8	A0A540VJM8	Litorilinea aerophila	9	9	164030	ABC transporter substrate-binding protein	FKZ61_04615	FKZ61_04615	46.498	13	13	164030	5.21492	4.64105	278	264	-3.40301	-3.4996
770	A0A540VHJ8	A0A540VHJ8	A0A540VHJ8	A0A540VHJ8	Litorilinea aerophila	17	17	164029	DUF4832 domain-containing protein	FKZ61_10870	FKZ61_10870	89.253	29	29	164029	5.21492	4.57576	302	193	-3.4683	-3.2817
196	A0A540VAM4	A0A540VAM4	A0A540VAM4	A0A540VAM4	Litorilinea aerophila	3	3	163405	NADH-quinone oxidoreductase subunit K	nuoK	nuoK	11.201	3	3	163405	5.21327	4.84979	185	439	-3.19428	-3.90904
54	A0A540V8X0	A0A540V8X0	A0A540V8X0	A0A540V8X0	Litorilinea aerophila	11	11	163335	Glucose-6-phosphate 1-dehydrogenase	zwf	zwf	59.118	27	27	163335	5.21308	4.43282	362	298	-3.61125	-3.60355
324	A0A540VC60	A0A540VC60	A0A540VC60	A0A540VC60	Litorilinea aerophila	8	8	163296	Prephenate dehydratase	pheA	pheA	32.148	14	14	163296	5.21298	4.60517	293	334	-3.4389	-3.69577
488	A0A540VDZ8	A0A540VDZ8	A0A540VDZ8	A0A540VDZ8	Litorilinea aerophila	9	9	163070	Tubulin-like protein	FKZ61_14385	FKZ61_14385	103.68	45	45	163070	5.21237	3.93451	625	411	-4.10956	-3.85789
179	A0A540VAF8	A0A540VAF8	A0A540VAF8	A0A540VAF8	Litorilinea aerophila	2	2	162500	Uncharacterized protein	FKZ61_19705	FKZ61_19705	25.507	10	10	162500	5.21085	4.28527	436	552	-3.7588	-4.11616
213	A0A540VAT2	A0A540VAT2	A0A540VAT2	A0A540VAT2	Litorilinea aerophila	12	12	162330	Succinate--CoA ligase [ADP-forming] subunit beta	sucC	sucC	40.588	21	21	162330	5.2104	4.44355	357	361	-3.60052	-3.75614
1035	A0A540VKD1	A0A540VKD1	A0A540VKD1	A0A540VKD1	Litorilinea aerophila	10	10	161862	methylmalonate-semialdehyde dehydrogenase (CoA acylating)	FKZ61_03965	FKZ61_03965	53.692	22	22	161862	5.20914	4.44919	354	310	-3.59488	-3.62899
452	A0A540VDL6	A0A540VDL6	A0A540VDL6	A0A540VDL6	Litorilinea aerophila	9	9	161548	Serine protease	FKZ61_17645	FKZ61_17645	52.372	19	19	161548	5.2083	4.48293	340	299	-3.56113	-3.60605
543	A0A540VEJ1	A0A540VEJ1	A0A540VEJ1	A0A540VEJ1	Litorilinea aerophila	7	7	159928	Alanine dehydrogenase	ald	ald	39.5	14	14	159928	5.20392	4.52409	323	331	-3.51998	-3.6874
1158	A0A540VLN8	A0A540VLN8	A0A540VLN8	A0A540VLN8	Litorilinea aerophila	10	10	157368	Peptidase M16	FKZ61_02040	FKZ61_02040	109.403	46	46	157368	5.19692	4.14457	510	306	-3.8995	-3.62449
622	A0A540VFL0	A0A540VFL0	A0A540VFL0	A0A540VFL0	Litorilinea aerophila	17	17	155341	Chaperone protein DnaK	dnaK	dnaK	68.891	26	26	155341	5.19129	4.70034	250	189	-3.34373	-3.26958
1188	A0A540VM34	A0A540VM34	A0A540VM34	A0A540VM34	Litorilinea aerophila	2	2	154666	UPF0434 protein FKZ61_00035	FKZ61_00035	FKZ61_00035	14.695	7	7	154666	5.18939	4.37093	386	631	-3.67314	-4.26999
1224	A0A540VMH2	A0A540VMH2	A0A540VMH2	A0A540VMH2	Litorilinea aerophila	6	6	154098	FAD-binding PCMH-type domain-containing protein	FKZ61_00845	FKZ61_00845	26.277	12	12	154098	5.1878	4.74777	225	313	-3.2963	-3.64074
1231	A0A540VMK5	A0A540VMK5	A0A540VMK5	A0A540VMK5	Litorilinea aerophila	1	1	154021	Uncharacterized protein	FKZ61_01045	FKZ61_01045	13.73	2	2	154021	5.18758	4.88655	173	373	-3.15752	-3.78387
1002	A0A540VK26	A0A540VK26	A0A540VK26	A0A540VK26	Litorilinea aerophila	4	4	153878	DUF4178 domain-containing protein	FKZ61_03645	FKZ61_03645	30.732	15	15	153878	5.18718	4.25989	454	519	-3.78417	-4.0606
1218	A0A540VMC6	A0A540VMC6	A0A540VMC6	A0A540VMC6	Litorilinea aerophila	12	12	153125	Mandelate racemase/muconate lactonizing enzyme family protein	FKZ61_00680	FKZ61_00680	49.407	19	19	153125	5.18505	4.54456	315	288	-3.49951	-3.56974
865	A0A540VIJ4	A0A540VIJ4	A0A540VIJ4	A0A540VIJ4	Litorilinea aerophila	8	8	152258	2,4-dihydroxyhept-2-ene-1,7-dioic acid aldolase	FKZ61_06610	FKZ61_06610	29.804	9	9	152258	5.18258	4.83346	190	265	-3.21061	-3.50035
562	A0A540VES5	A0A540VES5	A0A540VES5	A0A540VES5	Litorilinea aerophila	9	9	150754	glucarate dehydratase	FKZ61_16255	FKZ61_16255	42.931	15	15	150754	5.17827	4.7647	217	230	-3.27937	-3.41062
1005	A0A540VK39	A0A540VK39	A0A540VK39	A0A540VK39	Litorilinea aerophila	1	1	150439	Cobalt ECF transporter T component CbiQ	cbiQ	cbiQ	28.918	10	10	150439	5.17736	4.17736	496	579	-3.86671	-4.16956
75	A0A540V956	A0A540V956	A0A540V956	A0A540V956	Litorilinea aerophila	2	2	150300	Sulfate adenylyltransferase subunit 2	cysD	cysD	34.687	16	16	150300	5.17696	4.03777	563	616	-4.00629	-4.23015
354	A0A540VCL4	A0A540VCL4	A0A540VCL4	A0A540VCL4	Litorilinea aerophila	11	11	150059	NADH-quinone oxidoreductase subunit NuoF	nuoF	nuoF	73.06	31	31	150059	5.17626	4.30236	429	314	-3.74171	-3.64205
321	A0A540VC53	A0A540VC53	A0A540VC53	A0A540VC53	Litorilinea aerophila	12	12	149648	3-deoxy-7-phosphoheptulonate synthase	aroF	aroF	36.877	14	14	149648	5.17507	4.69081	255	281	-3.35326	-3.55053
414	A0A540VD60	A0A540VD60	A0A540VD60	A0A540VD60	Litorilinea aerophila	7	7	149050	ABC transporter substrate-binding protein	FKZ61_15565	FKZ61_15565	52.394	11	11	149050	5.17333	4.61051	291	250	-3.43356	-3.4783
84	A0A540V9A5	A0A540V9A5	A0A540V9A5	A0A540V9A5	Litorilinea aerophila	6	6	147186	Thiamine pyrophosphate-dependent dehydrogenase E1 component subunit alpha	FKZ61_22110	FKZ61_22110	33.919	13	13	147186	5.16787	4.5705	306	343	-3.47357	-3.70715
817	A0A540VI04	A0A540VI04	A0A540VI04	A0A540VI04	Litorilinea aerophila	11	11	146221	3-oxoacyl-[acyl-carrier-protein] synthase 2	fabF	fabF	45.677	18	18	146221	5.16501	4.72403	240	233	-3.32003	-3.42436
479	A0A540VDW7	A0A540VDW7	A0A540VDW7	A0A540VDW7	Litorilinea aerophila	11	11	145530	Mandelate racemase/muconate lactonizing enzyme family protein	FKZ61_14215	FKZ61_14215	43.204	18	18	145530	5.16295	4.47042	347	339	-3.57365	-3.70214
365	A0A540VCQ2	A0A540VCQ2	A0A540VCQ2	A0A540VCQ2	Litorilinea aerophila	2	2	144161	NADH-quinone oxidoreductase subunit M	FKZ61_19520	FKZ61_19520	54.063	5	5	144161	5.15885	4.82206	197	186	-3.22201	-3.25313
794	A0A540VHQ7	A0A540VHQ7	A0A540VHQ7	A0A540VHQ7	Litorilinea aerophila	3	3	143649	Small ribosomal subunit protein uS17	rpsQ	rpsQ	9.998	5	5	143649	5.1573	4.7244	239	532	-3.31967	-4.08378
257	A0A540VBC5	A0A540VBC5	A0A540VBC5	A0A540VBC5	Litorilinea aerophila	7	7	142546	PIN domain nuclease	FKZ61_18295	FKZ61_18295	37.71	13	13	142546	5.15396	4.28885	434	458	-3.75522	-3.94278
654	A0A540VG14	A0A540VG14	A0A540VG14	A0A540VG14	Litorilinea aerophila	2	2	141375	ABC transporter ATP-binding protein	FKZ61_11305	FKZ61_11305	40.115	12	12	141375	5.15037	4.35687	396	407	-3.6872	-3.84791
148	A0A540VA36	A0A540VA36	A0A540VA36	A0A540VA36	Litorilinea aerophila	2	2	139905	Histidine phosphatase family protein	FKZ61_20825	FKZ61_20825	19.025	5	5	139905	5.14583	4.51338	328	497	-3.53068	-4.01538
690	A0A540VGI8	A0A540VGI8	A0A540VGI8	A0A540VGI8	Litorilinea aerophila	17	17	139736	DUF5060 domain-containing protein	FKZ61_10620	FKZ61_10620	55.406	19	19	139736	5.14531	4.73606	231	200	-3.30801	-3.32847
821	A0A540VI17	A0A540VI17	A0A540VI17	A0A540VI17	Litorilinea aerophila	6	6	139037	DUF342 domain-containing protein	FKZ61_07975	FKZ61_07975	44.141	20	20	139037	5.14313	4.07653	539	536	-3.96754	-4.08672
1054	A0A540VKJ1	A0A540VKJ1	A0A540VKJ1	A0A540VKJ1	Litorilinea aerophila	11	11	138838	Probable sugar-binding periplasmic protein	FKZ61_04265	FKZ61_04265	45.808	15	15	138838	5.14251	4.66339	268	255	-3.38068	-3.48376
400	A0A540VD32	A0A540VD32	A0A540VD32	A0A540VD32	Litorilinea aerophila	4	4	137561	Type I-B CRISPR-associated protein Cas8b1/Cst1	FKZ61_15450	FKZ61_15450	67.909	25	25	137561	5.1385	3.97323	595	489	-4.07083	-4.00293
167	A0A540VAA5	A0A540VAA5	A0A540VAA5	A0A540VAA5	Litorilinea aerophila	7	7	136952	Bifunctional oligoribonuclease/PAP phosphatase NrnA	FKZ61_23200	FKZ61_23200	41.925	12	12	136952	5.13657	4.68683	257	263	-3.35723	-3.49878
624	A0A540VFL7	A0A540VFL7	A0A540VFL7	A0A540VFL7	Litorilinea aerophila	10	10	136727	Methylcrotonoyl-CoA carboxylase	FKZ61_11925	FKZ61_11925	59.471	23	23	136727	5.13585	4.54692	314	256	-3.49715	-3.48687
840	A0A540VIA4	A0A540VIA4	A0A540VIA4	A0A540VIA4	Litorilinea aerophila	6	6	136574	2-oxoacid:ferredoxin oxidoreductase subunit beta	FKZ61_07510	FKZ61_07510	31.67	9	9	136574	5.13537	4.49406	333	387	-3.55001	-3.81338
340	A0A540VCF0	A0A540VCF0	A0A540VCF0	A0A540VCF0	Litorilinea aerophila	3	3	135112	Glycosidase	FKZ61_17060	FKZ61_17060	36.695	10	10	135112	5.13069	4.31318	421	452	-3.73089	-3.9303
198	A0A540VAM9	A0A540VAM9	A0A540VAM9	A0A540VAM9	Litorilinea aerophila	4	4	134922	Extracellular solute-binding protein	FKZ61_19900	FKZ61_19900	53.122	24	24	134922	5.13008	3.85419	664	614	-4.18987	-4.22862
606	A0A540VF95	A0A540VF95	A0A540VF95	A0A540VF95	Litorilinea aerophila	3	3	134874	Co-chaperonin GroES	groES	groES	10.791	6	6	134874	5.12993	4.77894	212	486	-3.26512	-3.99608
422	A0A540VD88	A0A540VD88	A0A540VD88	A0A540VD88	Litorilinea aerophila	4	4	134664	DUF2437 domain-containing protein	FKZ61_18350	FKZ61_18350	29.872	7	7	134664	5.12925	4.6327	284	337	-3.41137	-3.70012
729	A0A540VGZ0	A0A540VGZ0	A0A540VGZ0	A0A540VGZ0	Litorilinea aerophila	2	2	134278	Acyl carrier protein	acpP	acpP	8.697	2	2	134278	5.128	4.95906	146	442	-3.085	-3.90965
1066	A0A540VKQ1	A0A540VKQ1	A0A540VKQ1	A0A540VKQ1	Litorilinea aerophila	4	4	134042	Malate dehydrogenase	mdh	mdh	35.195	12	12	134042	5.12724	4.25613	455	492	-3.78793	-4.00547
707	A0A540VGP7	A0A540VGP7	A0A540VGP7	A0A540VGP7	Litorilinea aerophila	9	9	133895	Extracellular solute-binding protein	FKZ61_10530	FKZ61_10530	52.004	15	15	133895	5.12676	4.58717	298	271	-3.45689	-3.50488
1075	A0A540VKS9	A0A540VKS9	A0A540VKS9	A0A540VKS9	Litorilinea aerophila	3	3	133879	NADH:quinone oxidoreductase/Mrp antiporter transmembrane domain-containing protein	FKZ61_02810	FKZ61_02810	56.906	14	14	133879	5.12671	4.2476	462	383	-3.79647	-3.80533
185	A0A540VAH6	A0A540VAH6	A0A540VAH6	A0A540VAH6	Litorilinea aerophila	6	6	133612	DUF3108 domain-containing protein	FKZ61_20185	FKZ61_20185	30.031	15	15	133612	5.12585	4.27696	444	516	-3.76711	-4.05356
892	A0A540VIR9	A0A540VIR9	A0A540VIR9	A0A540VIR9	Litorilinea aerophila	6	6	132677	Alpha-glucosidase/alpha-galactosidase	FKZ61_07180	FKZ61_07180	49.03	19	19	132677	5.1228	4.38927	376	350	-3.6548	-3.72836
1027	A0A540VKA5	A0A540VKA5	A0A540VKA5	A0A540VKA5	Litorilinea aerophila	10	10	132611	Extracellular solute-binding protein	FKZ61_03715	FKZ61_03715	54.166	20	20	132611	5.12258	4.39259	374	326	-3.65148	-3.68177
187	A0A540VAI6	A0A540VAI6	A0A540VAI6	A0A540VAI6	Litorilinea aerophila	2	2	132022	Extracellular solute-binding protein	FKZ61_19870	FKZ61_19870	56.294	14	14	132022	5.12065	4.01469	577	511	-4.02937	-4.04293
455	A0A540VDM6	A0A540VDM6	A0A540VDM6	A0A540VDM6	Litorilinea aerophila	3	3	131448	D-2-hydroxyacid dehydrogenase	FKZ61_14560	FKZ61_14560	35.907	9	9	131448	5.11875	4.27435	447	476	-3.76972	-3.97856
458	A0A540VDP4	A0A540VDP4	A0A540VDP4	A0A540VDP4	Litorilinea aerophila	2	2	131280	AI-2E family transporter	FKZ61_14670	FKZ61_14670	53.321	11	11	131280	5.1182	4.10139	527	478	-3.94267	-3.9798
206	A0A540VAQ5	A0A540VAQ5	A0A540VAQ5	A0A540VAQ5	Litorilinea aerophila	1	1	131188	NADH-quinone oxidoreductase subunit H	nuoH	nuoH	36.97	11	11	131188	5.11789	4.0765	540	575	-3.96757	-4.16374
359	A0A540VCP0	A0A540VCP0	A0A540VCP0	A0A540VCP0	Litorilinea aerophila	2	2	130614	NADH-quinone oxidoreductase subunit M	FKZ61_19605	FKZ61_19605	59.048	10	10	130614	5.11599	4.30117	430	354	-3.7429	-3.73571
1045	A0A540VKG2	A0A540VKG2	A0A540VKG2	A0A540VKG2	Litorilinea aerophila	7	7	130097	Galactonate dehydratase	dgoD	dgoD	42.259	16	16	130097	5.11427	4.4278	364	360	-3.61626	-3.75437
202	A0A540VAP6	A0A540VAP6	A0A540VAP6	A0A540VAP6	Litorilinea aerophila	2	2	128643	NADH-quinone oxidoreductase subunit N	nuoN	nuoN	53.411	8	8	128643	5.10939	4.27279	449	385	-3.77127	-3.80766
668	A0A540VG75	A0A540VG75	A0A540VG75	A0A540VG75	Litorilinea aerophila	5	5	128421	DEAD/DEAH box helicase	FKZ61_10015	FKZ61_10015	54.448	21	21	128421	5.10864	3.95654	608	551	-4.08753	-4.11557
493	A0A540VE30	A0A540VE30	A0A540VE30	A0A540VE30	Litorilinea aerophila	1	1	128325	ABC transporter permease	FKZ61_14190	FKZ61_14190	30.875	5	5	128325	5.10831	4.40934	372	440	-3.63473	-3.90914
34	A0A540V8Q4	A0A540V8Q4	A0A540V8Q4	A0A540V8Q4	Litorilinea aerophila	9	9	127926	Glucose 1-dehydrogenase	FKZ61_22625	FKZ61_22625	25.914	17	17	127926	5.10696	4.50447	330	425	-3.5396	-3.89009
663	A0A540VG48	A0A540VG48	A0A540VG48	A0A540VG48	Litorilinea aerophila	16	16	127358	Uronate isomerase	uxaC	uxaC	54.495	28	28	127358	5.10503	4.50078	332	290	-3.54329	-3.57095
1226	A0A540VMH7	A0A540VMH7	A0A540VMH7	A0A540VMH7	Litorilinea aerophila	12	12	127321	Gfo/Idh/MocA family oxidoreductase	FKZ61_02685	FKZ61_02685	44.312	15	15	127321	5.1049	4.66411	267	262	-3.37996	-3.49746
385	A0A540VCY5	A0A540VCY5	A0A540VCY5	A0A540VCY5	Litorilinea aerophila	7	7	127051	Spermidine/putrescine import ATP-binding protein PotA	potA	potA	39.185	15	15	127051	5.10398	4.35769	395	410	-3.68638	-3.85728
573	A0A540VEZ3	A0A540VEZ3	A0A540VEZ3	A0A540VEZ3	Litorilinea aerophila	10	10	126611	Extracellular solute-binding protein	FKZ61_12985	FKZ61_12985	86.611	29	29	126611	5.10247	4.16109	506	344	-3.88298	-3.70942
791	A0A540VHP9	A0A540VHP9	A0A540VHP9	A0A540VHP9	Litorilinea aerophila	2	2	126162	Large ribosomal subunit protein uL18	rplR	rplR	13.667	4	4	126162	5.10093	4.59149	297	530	-3.45257	-4.08092
173	A0A540VAC9	A0A540VAC9	A0A540VAC9	A0A540VAC9	Litorilinea aerophila	9	9	125746	Gamma-glutamyl phosphate reductase	proA	proA	47.192	24	24	125746	5.09949	4.2878	435	405	-3.75626	-3.84642
200	A0A540VAN6	A0A540VAN6	A0A540VAN6	A0A540VAN6	Litorilinea aerophila	5	5	125720	DUF3352 domain-containing protein	FKZ61_19625	FKZ61_19625	58.879	14	14	125720	5.0994	4.29935	431	357	-3.74471	-3.73877
275	A0A540VBM0	A0A540VBM0	A0A540VBM0	A0A540VBM0	Litorilinea aerophila	3	3	125030	Carbohydrate ABC transporter permease	FKZ61_18165	FKZ61_18165	31.679	6	6	125030	5.09701	4.58673	299	346	-3.45734	-3.72059
1241	A0A540VMN1	A0A540VMN1	A0A540VMN1	A0A540VMN1	Litorilinea aerophila	6	6	124882	Dihydrolipoamide acetyltransferase component of pyruvate dehydrogenase complex	FKZ61_01125	FKZ61_01125	47.871	15	15	124882	5.0965	4.34159	405	374	-3.70248	-3.78643
311	A0A540VC16	A0A540VC16	A0A540VC16	A0A540VC16	Litorilinea aerophila	3	3	124298	ABC transporter permease subunit	FKZ61_17860	FKZ61_17860	66.637	27	27	124298	5.09446	3.91386	637	525	-4.13021	-4.07051
358	A0A540VCN5	A0A540VCN5	A0A540VCN5	A0A540VCN5	Litorilinea aerophila	5	5	124251	NADP-dependent oxidoreductase	FKZ61_16545	FKZ61_16545	37.37	12	12	124251	5.0943	4.33641	408	433	-3.70766	-3.89916
1098	A0A540VKY3	A0A540VKY3	A0A540VKY3	A0A540VKY3	Litorilinea aerophila	6	6	122883	ABC transporter ATP-binding protein	FKZ61_03170	FKZ61_03170	40.639	14	14	122883	5.08949	4.44103	358	362	-3.60303	-3.75811
789	A0A540VHP7	A0A540VHP7	A0A540VHP7	A0A540VHP7	Litorilinea aerophila	1	1	122401	Small ribosomal subunit protein uS10	rpsJ	rpsJ	11.62	3	3	122401	5.08778	4.61066	290	558	-3.4334	-4.13222
1120	A0A540VLB7	A0A540VLB7	A0A540VLB7	A0A540VLB7	Litorilinea aerophila	3	3	122110	Nodulation protein NfeD	FKZ61_01390	FKZ61_01390	52.446	10	10	122110	5.08675	4.36547	391	347	-3.67859	-3.7229
819	A0A540VI12	A0A540VI12	A0A540VI12	A0A540VI12	Litorilinea aerophila	17	17	121877	2-oxoacid:acceptor oxidoreductase subunit alpha	FKZ61_07505	FKZ61_07505	64.969	21	21	121877	5.08592	4.66191	269	201	-3.38216	-3.33347
539	A0A540VEH9	A0A540VEH9	A0A540VEH9	A0A540VEH9	Litorilinea aerophila	10	10	121791	Fibronectin type-III domain-containing protein	FKZ61_13460	FKZ61_13460	96.464	19	19	121791	5.08562	4.42124	365	227	-3.62282	-3.40248
797	A0A540VHR4	A0A540VHR4	A0A540VHR4	A0A540VHR4	Litorilinea aerophila	1	1	121787	Large ribosomal subunit protein bL17	rplQ	rplQ	14.186	4	4	121787	5.0856	4.48354	339	580	-3.56053	-4.17269
1052	A0A540VKI4	A0A540VKI4	A0A540VKI4	A0A540VKI4	Litorilinea aerophila	5	5	121631	DUF4332 domain-containing protein	FKZ61_04420	FKZ61_04420	52.183	10	10	121631	5.08504	4.51494	327	292	-3.52913	-3.57562
1183	A0A540VM25	A0A540VM25	A0A540VM25	A0A540VM25	Litorilinea aerophila	4	4	119655	Glycosyltransferase family 2 protein	FKZ61_02440	FKZ61_02440	37.734	11	11	119655	5.07793	4.30435	426	450	-3.73971	-3.927
908	A0A540VIU8	A0A540VIU8	A0A540VIU8;A0A540VFQ1	A0A540VIU8	Litorilinea aerophila	14	14;1	119573	ATP-dependent Clp protease ATP-binding subunit;Chaperone protein ClpB	FKZ61_07045;clpB	FKZ61_07045	96.867	42;41	42	119573	5.07763	3.79958	702	502	-4.24448	-4.02233
888	A0A540VIR2	A0A540VIR2	A0A540VIR2	A0A540VIR2	Litorilinea aerophila	9	9	118700	FecR domain-containing protein	FKZ61_07120	FKZ61_07120	50.084	21	21	118700	5.07445	4.32064	417	376	-3.72343	-3.78775
350	A0A540VCJ3	A0A540VCJ3	A0A540VCJ3	A0A540VCJ3	Litorilinea aerophila	3	3	118404	PPOX class F420-dependent oxidoreductase	FKZ61_16405	FKZ61_16405	14.845	4	4	118404	5.07337	4.84527	187	378	-3.19879	-3.79123
951	A0A540VJG5	A0A540VJG5	A0A540VJG5	A0A540VJG5	Litorilinea aerophila	1	1	117887	Amidohydrolase family protein	FKZ61_06325	FKZ61_06325	42.202	12	12	117887	5.07147	3.99228	589	593	-4.05178	-4.19047
677	A0A540VGC2	A0A540VGC2	A0A540VGC2	A0A540VGC2	Litorilinea aerophila	4	4	116718	FAD-binding protein	FKZ61_10290	FKZ61_10290	19.435	9	9	116718	5.06714	4.53191	318	482	-3.51216	-3.9876
241	A0A540VB87	A0A540VB87	A0A540VB87	A0A540VB87	Litorilinea aerophila	6	6	116688	Alpha-ketoacid dehydrogenase subunit beta	FKZ61_18735	FKZ61_18735	36.882	12	12	116688	5.06703	4.29276	433	463	-3.7513	-3.94851
509	A0A540VE80	A0A540VE80	A0A540VE80	A0A540VE80	Litorilinea aerophila	6	6	116098	Heparin-sulfate lyase N-terminal domain-containing protein	FKZ61_13840	FKZ61_13840	64.372	23	23	116098	5.06482	4.12227	517	420	-3.9218	-3.87712
143	A0A540VA27	A0A540VA27	A0A540VA27	A0A540VA27	Litorilinea aerophila	9	9	116089	Dihydroxy-acid dehydratase	FKZ61_20780	FKZ61_20780	62.996	23	23	116089	5.06479	4.32337	416	330	-3.7207	-3.6854
986	A0A540VJT8	A0A540VJT8	A0A540VJT8	A0A540VJT8	Litorilinea aerophila	5	5	115716	Putative aminohydrolase SsnA	ssnA	ssnA	49.826	20	20	115716	5.06339	4.1836	494	451	-3.86047	-3.92703
1268	A0A540VNZ9	A0A540VNZ9	A0A540VNZ9	A0A540VNZ9	Litorilinea aerophila	20	20	115506	ADP-ribosylglycohydrolase family protein	FKZ61_00500	FKZ61_00500	79.714	35	35	115506	5.0626	4.45718	352	239	-3.58689	-3.44938
584	A0A540VF26	A0A540VF26	A0A540VF26	A0A540VF26	Litorilinea aerophila	7	7	115077	Uncharacterized protein	FKZ61_12125	FKZ61_12125	60.359	21	21	115077	5.06099	4.2542	456	369	-3.78986	-3.77314
738	A0A540VH55	A0A540VH55	A0A540VH55	A0A540VH55	Litorilinea aerophila	9	9	114579	LysM peptidoglycan-binding domain-containing protein	FKZ61_09795	FKZ61_09795	71.72	28	28	114579	5.05911	4.37122	385	294	-3.67284	-3.58123
486	A0A540VDZ2	A0A540VDZ2	A0A540VDZ2	A0A540VDZ2	Litorilinea aerophila	7	7	113443	IcmF-related N-terminal domain-containing protein	FKZ61_14380	FKZ61_14380	115.226	42	42	113443	5.05478	4.02183	572	349	-4.02224	-3.72471
756	A0A540VHD2	A0A540VHD2	A0A540VHD2	A0A540VHD2	Litorilinea aerophila	2	2	113339	Phenylalanine--tRNA ligase alpha subunit	pheS	pheS	38.937	21	21	113339	5.05438	3.79434	705	721	-4.24972	-4.42338
963	A0A540VJL6	A0A540VJL6	A0A540VJL6	A0A540VJL6	Litorilinea aerophila	17	17	113263	Extracellular solute-binding protein	FKZ61_04535	FKZ61_04535	49.635	15	15	113263	5.05409	4.95264	150	143	-3.09142	-3.15966
935	A0A540VJ93	A0A540VJ93	A0A540VJ93	A0A540VJ93	Litorilinea aerophila	7	7	113145	ABC transporter ATP-binding protein	FKZ61_06110	FKZ61_06110	43.45	13	13	113145	5.05364	4.33368	412	401	-3.71039	-3.83642
1219	A0A540VMD1	A0A540VMD1	A0A540VMD1	A0A540VMD1	Litorilinea aerophila	3	3	113083	Aldo/keto reductase	FKZ61_00650	FKZ61_00650	36.908	15	15	113083	5.0534	4.16391	503	528	-3.88016	-4.07706
638	A0A540VFV4	A0A540VFV4	A0A540VFV4	A0A540VFV4	Litorilinea aerophila	5	5	111657	Aminomethyltransferase	gcvT	gcvT	40.462	14	14	111657	5.04789	4.2815	440	447	-3.76256	-3.91954
1071	A0A540VKS0	A0A540VKS0	A0A540VKS0	A0A540VKS0	Litorilinea aerophila	3	3	111284	Exo-alpha-sialidase	FKZ61_02650	FKZ61_02650	30.425	8	8	111284	5.04643	4.30384	427	499	-3.74023	-4.02102
1250	A0A540VMQ2	A0A540VMQ2	A0A540VMQ2	A0A540VMQ2	Litorilinea aerophila	3	3	111145	Sugar ABC transporter permease	FKZ61_00515	FKZ61_00515	33.496	8	8	111145	5.04589	4.33622	409	461	-3.70784	-3.94687
76	A0A540V962	A0A540V962	A0A540V962	A0A540V962	Litorilinea aerophila	4	4	110889	DegT/DnrJ/EryC1/StrS aminotransferase family protein	FKZ61_22055	FKZ61_22055	41.728	12	12	110889	5.04489	4.26461	453	449	-3.77946	-3.92305
675	A0A540VGB9	A0A540VGB9	A0A540VGB9	A0A540VGB9	Litorilinea aerophila	22	22	110825	Efflux RND transporter permease subunit	FKZ61_10220	FKZ61_10220	112.703	42	42	110825	5.04464	4.38759	377	217	-3.65648	-3.36857
1174	A0A540VLX2	A0A540VLX2	A0A540VLX2	A0A540VLX2	Litorilinea aerophila	3	3	110481	Bifunctional nuclease family protein	FKZ61_02490	FKZ61_02490	19.73	7	7	110481	5.04329	4.37411	384	562	-3.66995	-4.13885
785	A0A540VHP1	A0A540VHP1	A0A540VHP1	A0A540VHP1	Litorilinea aerophila	9	9	110459	Glycosyltransferase family 39 protein	FKZ61_11100	FKZ61_11100	74.057	23	23	110459	5.0432	4.23646	464	338	-3.80761	-3.70206
795	A0A540VHR1	A0A540VHR1	A0A540VHR1	A0A540VHR1	Litorilinea aerophila	6	6	110195	Small ribosomal subunit protein uS4	rpsD	rpsD	24.359	10	10	110195	5.04216	4.52775	321	428	-3.51632	-3.89368
238	A0A540VB69	A0A540VB69	A0A540VB69	A0A540VB69	Litorilinea aerophila	8	8	110164	Thiamine pyrimidine synthase	FKZ61_18755	FKZ61_18755	32.216	14	14	110164	5.04204	4.48545	337	390	-3.55862	-3.81456
134	A0A540V9X3	A0A540V9X3	A0A540V9X3	A0A540V9X3	Litorilinea aerophila	3	3	109698	CTP synthase	pyrG	pyrG	63.064	27	27	109698	5.0402	3.73254	741	637	-4.31152	-4.27576
1087	A0A540VKV8	A0A540VKV8	A0A540VKV8	A0A540VKV8	Litorilinea aerophila	9	9	109383	ABC transporter substrate-binding protein	FKZ61_02880	FKZ61_02880	46.208	20	20	109383	5.03895	4.33897	406	382	-3.7051	-3.8044
480	A0A540VDW9	A0A540VDW9	A0A540VDW9	A0A540VDW9	Litorilinea aerophila	2	2	109173	DUF624 domain-containing protein	FKZ61_14230	FKZ61_14230	23.948	3	3	109173	5.03812	4.63818	280	377	-3.40589	-3.79064
722	A0A540VGV8	A0A540VGV8	A0A540VGV8	A0A540VGV8	Litorilinea aerophila	6	6	108691	Dihydroxy-acid dehydratase	ilvD	ilvD	60.205	21	21	108691	5.03619	4.18332	495	404	-3.86075	-3.84514
98	A0A540V9E6	A0A540V9E6	A0A540V9E6	A0A540V9E6	Litorilinea aerophila	7	7	107478	Glycosyltransferase	FKZ61_22085	FKZ61_22085	38.153	17	17	107478	5.03132	4.23514	466	484	-3.80893	-3.99142
447	A0A540VDK5	A0A540VDK5	A0A540VDK5	A0A540VDK5	Litorilinea aerophila	10	10	106857	Glucose-6-phosphate isomerase	pgi	pgi	62.035	21	21	106857	5.0288	4.35529	398	321	-3.68878	-3.66016
489	A0A540VE05	A0A540VE05	A0A540VE05	A0A540VE05	Litorilinea aerophila	6	6	106711	GDP-mannose 4,6-dehydratase	gmd	gmd	39.072	16	16	106711	5.02821	4.20866	476	493	-3.83541	-4.00756
534	A0A540VEG8	A0A540VEG8	A0A540VEG8	A0A540VEG8	Litorilinea aerophila	6	6	106377	Copper-translocating P-type ATPase	FKZ61_13415	FKZ61_13415	89.731	26	26	106377	5.02685	4.02502	569	398	-4.01904	-3.83012
468	A0A540VDS3	A0A540VDS3	A0A540VDS3	A0A540VDS3	Litorilinea aerophila	7	7	106272	Glucose-1-phosphate adenylyltransferase subunit GlgD	glgD	glgD	45.337	17	17	106272	5.02642	4.39314	373	364	-3.65093	-3.7585
1161	A0A540VLR2	A0A540VLR2	A0A540VLR2	A0A540VLR2	Litorilinea aerophila	4	4	104196	Amino acid ABC transporter ATP-binding protein	FKZ61_04975	FKZ61_04975	27.23	10	10	104196	5.01785	4.26512	452	545	-3.77894	-4.10792
268	A0A540VBH9	A0A540VBH9	A0A540VBH9	A0A540VBH9	Litorilinea aerophila	3	3	103980	Ribosome hibernation promoting factor	raiA	raiA	24.251	7	7	103980	5.01695	4.3821	379	510	-3.66197	-4.04126
518	A0A540VEC5	A0A540VEC5	A0A540VEC5	A0A540VEC5	Litorilinea aerophila	4	4	103975	Glucose-1-phosphate thymidylyltransferase	FKZ61_13175	FKZ61_13175	39.95	17	17	103975	5.01693	4.12026	518	535	-3.92381	-4.08631
809	A0A540VHW3	A0A540VHW3	A0A540VHW3	A0A540VHW3	Litorilinea aerophila	3	3	103635	Large ribosomal subunit protein uL3	rplC	rplC	23.116	9	9	103635	5.01551	4.41905	367	504	-3.62502	-4.02512
972	A0A540VJN9	A0A540VJN9	A0A540VJN9	A0A540VJN9	Litorilinea aerophila	1	1	103217	Copper chaperone PCu(A)C	FKZ61_04665	FKZ61_04665	31.522	5	5	103217	5.01375	4.31478	420	485	-3.72929	-3.99469
939	A0A540VJA0	A0A540VJA0	A0A540VJA0	A0A540VJA0	Litorilinea aerophila	5	5	102961	DUF1565 domain-containing protein	FKZ61_06150	FKZ61_06150	65.937	15	15	102961	5.01267	4.30665	425	327	-3.73742	-3.68231
67	A0A540V915	A0A540V915	A0A540V915	A0A540V915	Litorilinea aerophila	8	8	102893	Elongation factor G	fusA	fusA	77.01	34	34	102893	5.01239	3.94272	621	477	-4.10135	-3.97882
620	A0A540VFJ6	A0A540VFJ6	A0A540VFJ6	A0A540VFJ6	Litorilinea aerophila	9	9	101416	Acetyl-CoA carboxylase biotin carboxylase subunit	FKZ61_11920	FKZ61_11920	55.228	23	23	101416	5.00611	4.34231	404	348	-3.70176	-3.72362
420	A0A540VD76	A0A540VD76	A0A540VD76	A0A540VD76	Litorilinea aerophila	6	6	100898	Cysteine--tRNA ligase	cysS	cysS	52.893	17	17	100898	5.00388	4.25062	460	400	-3.79344	-3.83407
511	A0A540VE84	A0A540VE84	A0A540VE84	A0A540VE84	Litorilinea aerophila	4	4	100893	Galactonate dehydratase	dgoD	dgoD	47.924	18	18	100893	5.00386	4.1057	524	501	-3.93836	-4.02183
265	A0A540VBF0	A0A540VBF0	A0A540VBF0	A0A540VBF0	Litorilinea aerophila	4	4	100842	DUF342 domain-containing protein	FKZ61_18475	FKZ61_18475	43.606	7	7	100842	5.00364	4.71924	242	238	-3.32483	-3.4493
1186	A0A540VM32	A0A540VM32	A0A540VM32	A0A540VM32	Litorilinea aerophila	9	9	100382	Malate synthase	FKZ61_00100	FKZ61_00100	59.287	24	24	100382	5.00166	4.1636	504	416	-3.88047	-3.87153
361	A0A540VCP3	A0A540VCP3	A0A540VCP3	A0A540VCP3	Litorilinea aerophila	2	2	99974.4	Aldo/keto reductase	FKZ61_16610	FKZ61_16610	36.473	15	15	99974.4	4.99989	3.95389	611	643	-4.09018	-4.29223
826	A0A540VI26	A0A540VI26	A0A540VI26	A0A540VI26	Litorilinea aerophila	9	9	98815.7	SPFH/Band 7/PHB domain protein	FKZ61_07960	FKZ61_07960	33.832	16	16	98815.7	4.99483	4.46519	350	388	-3.57887	-3.81357
177	A0A540VAE6	A0A540VAE6	A0A540VAE6	A0A540VAE6	Litorilinea aerophila	11	11	98686.3	Aldo/keto reductase	FKZ61_23005	FKZ61_23005	38.245	17	17	98686.3	4.99426	4.66873	265	284	-3.37534	-3.55678
481	A0A540VDX0	A0A540VDX0	A0A540VDX0	A0A540VDX0	Litorilinea aerophila	2	2	98614.5	SDR family oxidoreductase	FKZ61_14220	FKZ61_14220	27.552	11	11	98614.5	4.99394	4.03112	566	666	-4.01295	-4.33682
1085	A0A540VKV1	A0A540VKV1	A0A540VKV1	A0A540VKV1	Litorilinea aerophila	10	10	97519.9	S8 family serine peptidase	FKZ61_02905	FKZ61_02905	107.517	27	27	97519.9	4.98909	4.21494	474	286	-3.82913	-3.56167
527	A0A540VEF0	A0A540VEF0	A0A540VEF0	A0A540VEF0	Litorilinea aerophila	18	18	96991.3	S8 family serine peptidase	FKZ61_13980	FKZ61_13980	203.377	47	47	96991.3	4.98673	4.28175	439	165	-3.76232	-3.21804
803	A0A540VHS8	A0A540VHS8	A0A540VHS8	A0A540VHS8	Litorilinea aerophila	3	3	96583.5	Thiolase domain-containing protein	FKZ61_07475	FKZ61_07475	40.362	13	13	96583.5	4.9849	4.04917	552	568	-3.99489	-4.15294
1004	A0A540VK37	A0A540VK37	A0A540VK37	A0A540VK37	Litorilinea aerophila	1	1	95514.8	ATP-dependent zinc metalloprotease FtsH	ftsH	ftsH	71.257	33	33	95514.8	4.98007	3.46156	911	764	-4.58251	-4.4937
285	A0A540VBR6	A0A540VBR6	A0A540VBR6	A0A540VBR6	Litorilinea aerophila	7	7	95408.4	Riboflavin synthase	FKZ61_17655	FKZ61_17655	21.988	9	9	95408.4	4.97959	4.63632	283	396	-3.40775	-3.82958
1232	A0A540VML0	A0A540VML0	A0A540VML0	A0A540VML0	Litorilinea aerophila	4	4	95168.2	Aspartate aminotransferase family protein	FKZ61_01090	FKZ61_01090	43.577	14	14	95168.2	4.97849	4.26667	450	435	-3.77739	-3.90216
25	A0A540V8M1	A0A540V8M1	A0A540V8M1	A0A540V8M1	Litorilinea aerophila	7	7	95139.7	Muconate cycloisomerase	FKZ61_22685	FKZ61_22685	44.493	18	18	95139.7	4.97836	4.26656	451	426	-3.77751	-3.89324
942	A0A540VJB9	A0A540VJB9	A0A540VJB9	A0A540VJB9	Litorilinea aerophila	4	4	94859.5	ROK family protein	FKZ61_09035	FKZ61_09035	26.241	7	7	94859.5	4.97708	4.56395	310	395	-3.48012	-3.82516
727	A0A540VGY1	A0A540VGY1	A0A540VGY1	A0A540VGY1	Litorilinea aerophila	7	7	94218.1	Mandelate racemase/muconate lactonizing protein	FKZ61_09395	FKZ61_09395	43.219	14	14	94218.1	4.97413	4.36842	387	381	-3.67564	-3.80399
1198	A0A540VM56	A0A540VM56	A0A540VM56	A0A540VM56	Litorilinea aerophila	4	4	93439.7	Glycosyltransferase RgtA/B/C/D-like domain-containing protein	FKZ61_00160	FKZ61_00160	56.617	19	19	93439.7	4.97053	3.96946	599	534	-4.07461	-4.08568
28	A0A540V8N5	A0A540V8N5	A0A540V8N5	A0A540V8N5	Litorilinea aerophila	14	14	93222.9	Inosine-5'-monophosphate dehydrogenase	guaB	guaB	52.297	24	24	93222.9	4.96952	4.47899	341	302	-3.56508	-3.61062
280	A0A540VBN5	A0A540VBN5	A0A540VBN5	A0A540VBN5	Litorilinea aerophila	1	1	92882.2	Undecaprenyl-diphosphatase	uppP	uppP	29.324	6	6	92882.2	4.96793	4.18978	490	567	-3.85429	-4.15108
124	A0A540V9T6	A0A540V9T6	A0A540V9T6	A0A540V9T6	Litorilinea aerophila	2	2	92798.7	Uncharacterized protein	FKZ61_21105	FKZ61_21105	10.399	5	5	92798.7	4.96754	4.45102	353	668	-3.59305	-4.34008
48	A0A540V8U8	A0A540V8U8	A0A540V8U8	A0A540V8U8	Litorilinea aerophila	4	4	92753.6	Sugar ABC transporter substrate-binding protein	FKZ61_22710	FKZ61_22710	48.728	7	7	92753.6	4.96733	4.63959	279	252	-3.40447	-3.48072
1242	A0A540VMN2	A0A540VMN2	A0A540VMN2	A0A540VMN2	Litorilinea aerophila	13	13	92738.2	Isocitrate dehydrogenase [NADP]	FKZ61_02965	FKZ61_02965	45.407	17	17	92738.2	4.96726	4.57197	304	293	-3.47209	-3.57899
383	A0A540VCX6	A0A540VCX6	A0A540VCX6	A0A540VCX6	Litorilinea aerophila	5	5	91940.3	Beta-lactamase family protein	FKZ61_16180	FKZ61_16180	45.894	17	17	91940.3	4.96351	4.08306	537	522	-3.96101	-4.06327
341	A0A540VCF9	A0A540VCF9	A0A540VCF9	A0A540VCF9	Litorilinea aerophila	1	1	91731.6	Sugar ABC transporter substrate-binding protein	FKZ61_17045	FKZ61_17045	48.427	9	9	91731.6	4.96252	4.00828	579	550	-4.03579	-4.11472
368	A0A540VCR1	A0A540VCR1	A0A540VCR1	A0A540VCR1	Litorilinea aerophila	8	8	91692.3	Peptidoglycan DD-metalloendopeptidase family protein	FKZ61_19195	FKZ61_19195	107.637	37	37	91692.3	4.96233	3.92265	633	408	-4.12142	-3.85348
750	A0A540VHA6	A0A540VHA6	A0A540VHA6	A0A540VHA6	Litorilinea aerophila	6	6	90810.7	tetrahydrofolate synthase	FKZ61_08675	FKZ61_08675	51.395	18	18	90810.7	4.95814	4.30947	423	375	-3.7346	-3.7877
555	A0A540VEN0	A0A540VEN0	A0A540VEN0	A0A540VEN0	Litorilinea aerophila	2	2	90743.9	(2Fe-2S)-binding protein	FKZ61_16000	FKZ61_16000	17.341	10	10	90743.9	4.95782	4.05035	551	775	-3.99372	-4.51866
421	A0A540VD79	A0A540VD79	A0A540VD79	A0A540VD79	Litorilinea aerophila	5	5	90682.2	Class I SAM-dependent methyltransferase	FKZ61_15785	FKZ61_15785	28.314	11	11	90682.2	4.95752	4.32834	415	506	-3.71572	-4.02774
108	A0A540V9L5	A0A540V9L5	A0A540V9L5	A0A540V9L5	Litorilinea aerophila	9	9	90679.8	Bacterial spore germination immunoglobulin-like domain-containing protein	FKZ61_21650	FKZ61_21650	30.096	10	10	90679.8	4.95751	4.74057	229	297	-3.3035	-3.58901
603	A0A540VF85	A0A540VF85	A0A540VF85	A0A540VF85	Litorilinea aerophila	10	10	90657.2	S1 RNA-binding domain-containing protein	FKZ61_12565	FKZ61_12565	45.884	14	14	90657.2	4.9574	4.412	370	353	-3.63206	-3.73442
802	A0A540VHS7	A0A540VHS7	A0A540VHS7	A0A540VHS7	Litorilinea aerophila	2	2	90579.4	Small ribosomal subunit protein uS9	rpsI	rpsI	14.342	5	5	90579.4	4.95703	4.34331	403	651	-3.70076	-4.30817
893	A0A540VIS1	A0A540VIS1	A0A540VIS1	A0A540VIS1	Litorilinea aerophila	6	6	89223.2	L-seryl-tRNA(Sec) selenium transferase	selA	selA	52.747	22	22	89223.2	4.95048	4.03714	564	515	-4.00693	-4.04875
841	A0A540VIC1	A0A540VIC1	A0A540VIC1	A0A540VIC1	Litorilinea aerophila	2	2	88967.7	DUF948 domain-containing protein	FKZ61_08050	FKZ61_08050	12.977	5	5	88967.7	4.94923	4.41196	371	640	-3.63211	-4.28296
667	A0A540VG66	A0A540VG66	A0A540VG66	A0A540VG66	Litorilinea aerophila	6	6	88795.4	Histidine--tRNA ligase	hisS	hisS	50.893	19	19	88795.4	4.94839	3.97788	594	554	-4.06619	-4.12355
528	A0A540VEF1	A0A540VEF1	A0A540VEF1	A0A540VEF1	Litorilinea aerophila	9	9	88710.1	Small ribosomal subunit protein uS2	rpsB	rpsB	34.824	13	13	88710.1	4.94797	4.36284	393	436	-3.68123	-3.90337
732	A0A540VH07	A0A540VH07	A0A540VH07	A0A540VH07	Litorilinea aerophila	3	3	88531	ABC transporter permease	FKZ61_09675	FKZ61_09675	31.942	8	8	88531	4.9471	4.23143	467	526	-3.81264	-4.0723
781	A0A540VHN4	A0A540VHN4	A0A540VHN4	A0A540VHN4	Litorilinea aerophila	2	2	87422.8	Large ribosomal subunit protein uL16	rplP	rplP	16.191	4	4	87422.8	4.94162	4.44898	355	566	-3.59509	-4.14984
801	A0A540VHS3	A0A540VHS3	A0A540VHS3	A0A540VHS3	Litorilinea aerophila	6	6	86924.4	ExeM/NucH family extracellular endonuclease	FKZ61_08300	FKZ61_08300	77.89	18	18	86924.4	4.93914	4.25132	459	323	-3.79275	-3.66529
779	A0A540VHM6	A0A540VHM6	A0A540VHM6	A0A540VHM6	Litorilinea aerophila	13	13	86681.8	FAD-binding protein	FKZ61_08975	FKZ61_08975	110.764	44	44	86681.8	4.93793	4.03374	565	352	-4.01033	-3.72995
47	A0A540V8U4	A0A540V8U4	A0A540V8U4	A0A540V8U4	Litorilinea aerophila	11	11	86420.8	Phospholipid carrier-dependent glycosyltransferase	FKZ61_22400	FKZ61_22400	179.196	59	59	86420.8	4.93662	3.89505	649	320	-4.14902	-3.65971
77	A0A540V964	A0A540V964	A0A540V964	A0A540V964	Litorilinea aerophila	5	5	86002.9	Glycosyltransferase family 4 protein	FKZ61_22060	FKZ61_22060	48.137	16	16	86002.9	4.93451	4.04458	555	531	-3.99949	-4.08103
804	A0A540VHS9	A0A540VHS9	A0A540VHS9	A0A540VHS9	Litorilinea aerophila	6	6	85725.6	Tryptophan synthase beta chain	trpB	trpB	49.845	17	17	85725.6	4.93311	3.94738	617	573	-4.09669	-4.16309
889	A0A540VIR3	A0A540VIR3	A0A540VIR3	A0A540VIR3	Litorilinea aerophila	4	4	85717.6	ATP synthase epsilon chain	atpC	atpC	16.194	7	7	85717.6	4.93307	4.4756	344	553	-3.56846	-4.12313
845	A0A540VIE4	A0A540VIE4	A0A540VIE4	A0A540VIE4	Litorilinea aerophila	3	3	85506	Aldo/keto reductase	FKZ61_08265	FKZ61_08265	36.862	11	11	85506	4.932	4.08129	538	572	-3.96278	-4.16022
1006	A0A540VK41	A0A540VK41	A0A540VK41	A0A540VK41	Litorilinea aerophila	5	5	85286.9	CBS domain-containing protein	FKZ61_03705	FKZ61_03705	72.263	18	18	85286.9	4.93088	4.06642	545	422	-3.97765	-3.88276
409	A0A540VD49	A0A540VD49	A0A540VD49	A0A540VD49	Litorilinea aerophila	6	6	85268.3	Thiamine pyrophosphate-dependent dehydrogenase E1 component subunit alpha	FKZ61_18740	FKZ61_18740	35.389	16	16	85268.3	4.93079	4.32868	414	453	-3.71538	-3.93053
1086	A0A540VKV6	A0A540VKV6	A0A540VKV6	A0A540VKV6	Litorilinea aerophila	10	10	85256.9	Polyphosphate kinase	ppk1	ppk1	84.8	34	34	85256.9	4.93073	3.94403	620	456	-4.10004	-3.93566
957	A0A540VJJ6	A0A540VJJ6	A0A540VJJ6	A0A540VJJ6	Litorilinea aerophila	3	3	85250.8	Large ribosomal subunit protein uL5	rplE	rplE	21.599	10	10	85250.8	4.9307	4.16905	500	648	-3.87502	-4.30461
1025	A0A540VK94	A0A540VK94	A0A540VK94	A0A540VK94	Litorilinea aerophila	2	2	85231.6	Sugar ABC transporter substrate-binding protein	FKZ61_03990	FKZ61_03990	35.192	8	8	85231.6	4.9306	4.20515	479	517	-3.83892	-4.05649
216	A0A540VAT6	A0A540VAT6	A0A540VAT6	A0A540VAT6	Litorilinea aerophila	1	1	85080.1	Large ribosomal subunit protein bL9	rplI	rplI	21.353	11	11	85080.1	4.92983	3.88844	652	820	-4.15563	-4.59019
1119	A0A540VLB6	A0A540VLB6	A0A540VLB6	A0A540VLB6	Litorilinea aerophila	6	6	84497.3	Extracellular solute-binding protein	FKZ61_03085	FKZ61_03085	49.58	9	9	84497.3	4.92684	4.62382	287	258	-3.42025	-3.48896
55	A0A540V8X4	A0A540V8X4	A0A540V8X4	A0A540V8X4	Litorilinea aerophila	3	3	84178	Small ribosomal subunit protein uS12	rpsL	rpsL	15.522	4	4	84178	4.9252	4.70865	247	438	-3.33542	-3.90849
153	A0A540VA66	A0A540VA66	A0A540VA66	A0A540VA66	Litorilinea aerophila	5	5	84119.2	ABC transporter ATP-binding protein (Fragment)	FKZ61_23365	FKZ61_23365	58.04	20	20	84119.2	4.9249	3.90683	643	561	-4.13723	-4.13753
1053	A0A540VKI9	A0A540VKI9	A0A540VKI9	A0A540VKI9	Litorilinea aerophila	3	3	83601.7	ATP synthase subunit delta	atpH	atpH	19.512	9	9	83601.7	4.92222	4.14663	509	688	-3.89744	-4.37115
598	A0A540VF67	A0A540VF67	A0A540VF67	A0A540VF67	Litorilinea aerophila	1	1	83197.4	Beta-lactamase family protein	FKZ61_12210	FKZ61_12210	40.959	15	15	83197.4	4.92011	3.74402	734	739	-4.30005	-4.45172
520	A0A540VED1	A0A540VED1	A0A540VED1	A0A540VED1	Litorilinea aerophila	6	6	82336.1	Polysaccharide chain length determinant N-terminal domain-containing protein	FKZ61_13190	FKZ61_13190	26.147	9	9	82336.1	4.91559	4.58417	300	384	-3.45989	-3.80649
960	A0A540VJK5	A0A540VJK5	A0A540VJK5	A0A540VJK5	Litorilinea aerophila	1	1	81204.7	DUF1385 domain-containing protein	FKZ61_04760	FKZ61_04760	37.135	11	11	81204.7	4.90958	3.86819	658	686	-4.17588	-4.37012
1093	A0A540VKX1	A0A540VKX1	A0A540VKX1	A0A540VKX1	Litorilinea aerophila	6	6	81099.7	2-oxoacid:acceptor oxidoreductase subunit alpha	FKZ61_03020	FKZ61_03020	67.831	25	25	81099.7	4.90902	4.09442	532	421	-3.94965	-3.88224
679	A0A540VGD4	A0A540VGD4	A0A540VGD4	A0A540VGD4	Litorilinea aerophila	5	5	80671	Bifunctional acetate--CoA ligase family protein/GNAT family N-acetyltransferase	FKZ61_10195	FKZ61_10195	99.831	38	38	80671	4.90672	3.71661	752	539	-4.32746	-4.09221
352	A0A540VCK5	A0A540VCK5	A0A540VCK5	A0A540VCK5	Litorilinea aerophila	19	19	80657.8	Pyruvate, phosphate dikinase	FKZ61_16510	FKZ61_16510	104.271	47	47	80657.8	4.90665	4.21456	475	291	-3.82951	-3.57536
1060	A0A540VKL4	A0A540VKL4	A0A540VKL4	A0A540VKL4	Litorilinea aerophila	2	2	80641	Cytochrome C oxidase subunit I	FKZ61_03785	FKZ61_03785	67.051	13	13	80641	4.90656	3.95078	615	507	-4.09328	-4.0309
1106	A0A540VL16	A0A540VL16	A0A540VL16	A0A540VL16	Litorilinea aerophila	4	4	80384.7	Aldehyde dehydrogenase family protein	FKZ61_03340	FKZ61_03340	56.065	17	17	80384.7	4.90517	4.16068	508	431	-3.88339	-3.89872
7	A0A540V887	A0A540V887	A0A540V887;A0A540VDJ7	A0A540V887	Litorilinea aerophila	4	4;1	80027.6	ABC transporter ATP-binding protein;ABC transporter ATP-binding protein	FKZ61_23405;FKZ61_14565	FKZ61_23405	72.296	28;23	28	80027.6	4.90324	3.57752	838	689	-4.46655	-4.37146
1055	A0A540VKJ2	A0A540VKJ2	A0A540VKJ2	A0A540VKJ2	Litorilinea aerophila	3	3	79232.1	Zinc-type alcohol dehydrogenase-like protein	FKZ61_03545	FKZ61_03545	35.909	13	13	79232.1	4.8989	4.07591	541	584	-3.96815	-4.17697
1187	A0A540VM33	A0A540VM33	A0A540VM33	A0A540VM33	Litorilinea aerophila	5	5	78527.6	Uncharacterized protein	FKZ61_00105	FKZ61_00105	24.969	8	8	78527.6	4.89502	4.31925	418	538	-3.72482	-4.09144
751	A0A540VHA8	A0A540VHA8	A0A540VHA8	A0A540VHA8	Litorilinea aerophila	3	3	78504.4	Hsp20/alpha crystallin family protein	FKZ61_11875	FKZ61_11875	17.529	6	6	78504.4	4.89489	4.37633	382	590	-3.66773	-4.188
320	A0A540VC49	A0A540VC49	A0A540VC49	A0A540VC49	Litorilinea aerophila	6	6	78242.2	Tryptophan synthase beta chain	trpB	trpB	44.786	16	16	78242.2	4.89344	4.11942	519	509	-3.92465	-4.03752
318	A0A540VC47	A0A540VC47	A0A540VC47	A0A540VC47	Litorilinea aerophila	2	2	77997	Glycosyltransferase	FKZ61_17495	FKZ61_17495	38.619	13	13	77997	4.89208	3.97021	598	625	-4.07385	-4.25107
26	A0A540V8M2	A0A540V8M2	A0A540V8M2	A0A540V8M2	Litorilinea aerophila	2	2	77827	Rhomboid family intramembrane serine protease	FKZ61_23010	FKZ61_23010	25.775	4	4	77827	4.89113	4.6978	252	336	-3.34626	-3.69909
432	A0A540VDD5	A0A540VDD5	A0A540VDD5	A0A540VDD5	Litorilinea aerophila	8	8	77778.9	Universal stress protein	FKZ61_15240	FKZ61_15240	48.441	20	20	77778.9	4.89086	4.16998	499	465	-3.87409	-3.95289
249	A0A540VBA8	A0A540VBA8	A0A540VBA8	A0A540VBA8	Litorilinea aerophila	3	3	77655.9	Diacylglycerol kinase family lipid kinase	FKZ61_18365	FKZ61_18365	34.259	15	15	77655.9	4.89017	3.93483	624	667	-4.10924	-4.33848
864	A0A540VIJ0	A0A540VIJ0	A0A540VIJ0	A0A540VIJ0	Litorilinea aerophila	2	2	77652.7	LysM peptidoglycan-binding domain-containing protein	FKZ61_06765	FKZ61_06765	67.087	13	13	77652.7	4.89016	3.96803	600	496	-4.07604	-4.01342
1195	A0A540VM48	A0A540VM48	A0A540VM48	A0A540VM48	Litorilinea aerophila	6	6	77519.3	Phospholipid carrier-dependent glycosyltransferase	FKZ61_00175	FKZ61_00175	97.826	35	35	77519.3	4.88941	3.83346	680	481	-4.2106	-3.98417
814	A0A540VHZ7	A0A540VHZ7	A0A540VHZ7	A0A540VHZ7	Litorilinea aerophila	10	10	76926.5	Transaldolase	tal	tal	41.464	16	16	76926.5	4.88608	4.43706	360	359	-3.60701	-3.75336
497	A0A540VE39	A0A540VE39	A0A540VE39	A0A540VE39	Litorilinea aerophila	10	10	76903.3	Methionine--tRNA ligase	metG	metG	67.071	33	33	76903.3	4.88594	4.08805	536	427	-3.95602	-3.8935
290	A0A540VBU8	A0A540VBU8	A0A540VBU8	A0A540VBU8	Litorilinea aerophila	2	2	76014.5	Mandelate racemase/muconate lactonizing enzyme family protein	FKZ61_17880	FKZ61_17880	44.806	19	19	76014.5	4.8809	3.71232	757	735	-4.33174	-4.44443
190	A0A540VAK2	A0A540VAK2	A0A540VAK2	A0A540VAK2	Litorilinea aerophila	5	5	75974.2	Pyridine nucleotide-disulfide oxidoreductase	FKZ61_19835	FKZ61_19835	32.883	16	16	75974.2	4.88067	4.04067	559	624	-4.0034	-4.25045
1042	A0A540VKF2	A0A540VKF2	A0A540VKF2	A0A540VKF2	Litorilinea aerophila	1	1	75892.2	DUF423 domain-containing protein	FKZ61_06790	FKZ61_06790	13.088	4	4	75892.2	4.8802	4.39252	375	645	-3.65154	-4.29869
901	A0A540VIT3	A0A540VIT3	A0A540VIT3	A0A540VIT3	Litorilinea aerophila	8	8	75849	ATP synthase subunit b	atpF	atpF	18.668	7	7	75849	4.87995	4.67624	263	413	-3.36783	-3.86075
381	A0A540VCW4	A0A540VCW4	A0A540VCW4	A0A540VCW4	Litorilinea aerophila	4	4	75537.6	Sulfatase-like hydrolase/transferase	FKZ61_16120	FKZ61_16120	53.903	19	19	75537.6	4.87816	4.01519	576	520	-4.02887	-4.06128
5	A0A540V846	A0A540V846	A0A540V846	A0A540V846	Litorilinea aerophila	3	3	75446.7	YfhO family protein	FKZ61_23510	FKZ61_23510	90.19	22	22	75446.7	4.87764	3.92063	634	454	-4.12344	-3.9323
1030	A0A540VKB1	A0A540VKB1	A0A540VKB1	A0A540VKB1	Litorilinea aerophila	1	1	75437.4	Heme-copper oxidase subunit III	FKZ61_03795	FKZ61_03795	22.412	2	2	75437.4	4.87759	4.627	286	399	-3.41707	-3.83061
379	A0A540VCV5	A0A540VCV5	A0A540VCV5	A0A540VCV5	Litorilinea aerophila	9	9	75319.1	ABC transporter substrate-binding protein	FKZ61_16070	FKZ61_16070	74.386	25	25	75319.1	4.87691	4.19152	489	358	-3.85255	-3.74508
1205	A0A540VM79	A0A540VM79	A0A540VM79	A0A540VM79	Litorilinea aerophila	3	3	75233.8	Oligosaccharide flippase family protein	FKZ61_00370	FKZ61_00370	158.866	47	47	75233.8	4.87641	3.54034	867	524	-4.50373	-4.06672
529	A0A540VEF4	A0A540VEF4	A0A540VEF4	A0A540VEF4	Litorilinea aerophila	6	6	74963.8	Fe-S cluster assembly protein SufD	sufD	sufD	49.962	23	23	74963.8	4.87485	4.25387	457	409	-3.7902	-3.85558
749	A0A540VH95	A0A540VH95	A0A540VH95	A0A540VH95	Litorilinea aerophila	2	2	74956.8	NAD(P)/FAD-dependent oxidoreductase	FKZ61_08540	FKZ61_08540	55.565	23	23	74956.8	4.87481	3.70383	763	680	-4.34023	-4.35945
69	A0A540V924	A0A540V924	A0A540V924	A0A540V924	Litorilinea aerophila	7	7	74759.1	DNA topoisomerase 1	topA	topA	95.753	41	41	74759.1	4.87366	3.65197	802	582	-4.39209	-4.17496
599	A0A540VF74	A0A540VF74	A0A540VF74	A0A540VF74	Litorilinea aerophila	3	3	74758.1	DUF3352 domain-containing protein	FKZ61_12480	FKZ61_12480	34.026	5	5	74758.1	4.87366	4.37717	381	432	-3.6669	-3.89911
1151	A0A540VLL3	A0A540VLL3	A0A540VLL3	A0A540VLL3	Litorilinea aerophila	8	8	74659.8	Gingipain domain-containing protein	FKZ61_01885	FKZ61_01885	112.113	30	30	74659.8	4.87309	3.99669	585	365	-4.04738	-3.76174
1122	A0A540VLC2	A0A540VLC2	A0A540VLC2	A0A540VLC2	Litorilinea aerophila	1	1	74347.1	Glycosyltransferase RgtA/B/C/D-like domain-containing protein	FKZ61_01405	FKZ61_01405	77.635	19	19	74347.1	4.87126	3.59251	829	657	-4.45156	-4.32552
169	A0A540VAB5	A0A540VAB5	A0A540VAB5	A0A540VAB5	Litorilinea aerophila	7	7	74277.4	Ribonuclease Y	rny	rny	58.8	19	19	74277.4	4.87086	4.14164	511	430	-3.90242	-3.89707
618	A0A540VFH0	A0A540VFH0	A0A540VFH0	A0A540VFH0	Litorilinea aerophila	10	10	74084.2	F5/8 type C domain-containing protein	FKZ61_11695	FKZ61_11695	90.969	30	30	74084.2	4.86973	3.96435	603	424	-4.07971	-3.88484
956	A0A540VJJ4	A0A540VJJ4	A0A540VJJ4	A0A540VJJ4	Litorilinea aerophila	7	7	73958.5	Mandelate racemase/muconate lactonizing enzyme family protein	FKZ61_04685	FKZ61_04685	42.086	12	12	73958.5	4.86899	4.38725	378	379	-3.65681	-3.7967
980	A0A540VJS1	A0A540VJS1	A0A540VJS1	A0A540VJS1	Litorilinea aerophila	6	6	73925.5	Aldo/keto reductase	FKZ61_05110	FKZ61_05110	32.468	10	10	73925.5	4.86879	4.43709	359	412	-3.60698	-3.85954
258	A0A540VBC6	A0A540VBC6	A0A540VBC6	A0A540VBC6	Litorilinea aerophila	7	7	73768.2	GNAT family N-acetyltransferase	FKZ61_18310	FKZ61_18310	46.688	17	17	73768.2	4.86787	4.17268	498	472	-3.87139	-3.9662
647	A0A540VFZ8	A0A540VFZ8	A0A540VFZ8	A0A540VFZ8	Litorilinea aerophila	3	3	73645	Tryptophan--tRNA ligase	trpS	trpS	40.186	18	18	73645	4.86714	3.74399	735	748	-4.30008	-4.46003
736	A0A540VH48	A0A540VH48	A0A540VH48	A0A540VH48	Litorilinea aerophila	3	3	73493.1	YitT family protein	FKZ61_11495	FKZ61_11495	35.079	6	6	73493.1	4.86625	4.34922	400	445	-3.69484	-3.91382
1252	A0A540VMR6	A0A540VMR6	A0A540VMR6	A0A540VMR6	Litorilinea aerophila	5	5	73376.8	Solute-binding protein family 5 domain-containing protein	FKZ61_00245	FKZ61_00245	75.674	18	18	73376.8	4.86556	4.05222	550	419	-3.99185	-3.87692
1160	A0A540VLP2	A0A540VLP2	A0A540VLP2	A0A540VLP2	Litorilinea aerophila	9	9	72863.7	S41 family peptidase	FKZ61_02005	FKZ61_02005	47.726	20	20	72863.7	4.86251	4.18491	493	460	-3.85916	-3.94442
226	A0A540VAZ4	A0A540VAZ4	A0A540VAZ4	A0A540VAZ4	Litorilinea aerophila	16	16	72808.5	beta-fructofuranosidase	FKZ61_18865	FKZ61_18865	162.285	48	48	72808.5	4.86218	4.04142	558	282	-4.00265	-3.55639
762	A0A540VHE9	A0A540VHE9	A0A540VHE9	A0A540VHE9	Litorilinea aerophila	13	13	72697.4	S8 family serine peptidase	FKZ61_08950	FKZ61_08950	225.82	64	64	72697.4	4.86152	3.72513	747	351	-4.31894	-3.72919
652	A0A540VG11	A0A540VG11	A0A540VG11	A0A540VG11	Litorilinea aerophila	7	7	71997.3	Mandelate racemase/muconate lactonizing enzyme family protein	FKZ61_11335	FKZ61_11335	50.385	20	20	71997.3	4.85732	4.28209	438	394	-3.76198	-3.8237
1189	A0A540VM35	A0A540VM35	A0A540VM35	A0A540VM35	Litorilinea aerophila	8	8	71586.2	DUF2088 domain-containing protein	FKZ61_04070	FKZ61_04070	46.84	21	21	71586.2	4.85483	4.27626	445	414	-3.7678	-3.86121
891	A0A540VIR7	A0A540VIR7	A0A540VIR7	A0A540VIR7	Litorilinea aerophila	5	5	71495	Zinc metalloprotease	rseP	rseP	47.994	11	11	71495	4.85428	4.49171	335	312	-3.55235	-3.63519
670	A0A540VG98	A0A540VG98	A0A540VG98	A0A540VG98	Litorilinea aerophila	2	2	71366	Regulator of ribonuclease activity homolog	FKZ61_10010	FKZ61_10010	27.337	13	13	71366	4.85349	3.78813	710	815	-4.25594	-4.58321
1253	A0A540VMS0	A0A540VMS0	A0A540VMS0	A0A540VMS0	Litorilinea aerophila	5	5	71197.3	Argininosuccinate lyase	argH	argH	50.843	25	25	71197.3	4.85246	3.74615	733	679	-4.29791	-4.3557
294	A0A540VBV5	A0A540VBV5	A0A540VBV5	A0A540VBV5	Litorilinea aerophila	4	4	70945	Aspartate aminotransferase family protein	FKZ61_17870	FKZ61_17870	48.86	21	21	70945	4.85092	3.90367	645	605	-4.1404	-4.21546
705	A0A540VGP3	A0A540VGP3	A0A540VGP3	A0A540VGP3	Litorilinea aerophila	2	2	70927.1	Uncharacterized protein	FKZ61_09260	FKZ61_09260	26.243	8	8	70927.1	4.85081	4.13614	512	626	-3.90793	-4.25294
994	A0A540VJX4	A0A540VJX4	A0A540VJX4	A0A540VJX4	Litorilinea aerophila	5	5	70867.6	ABC transporter substrate-binding protein	FKZ61_05385	FKZ61_05385	37.576	9	9	70867.6	4.85045	4.3664	389	415	-3.67767	-3.86678
989	A0A540VJU8	A0A540VJU8	A0A540VJU8	A0A540VJU8	Litorilinea aerophila	5	5	70547.3	SDR family oxidoreductase	FKZ61_04990	FKZ61_04990	37.093	11	11	70547.3	4.84848	4.16193	505	527	-3.88213	-4.07686
948	A0A540VJE8	A0A540VJE8	A0A540VJE8	A0A540VJE8	Litorilinea aerophila	8	8	70322.6	Band 7 domain-containing protein	FKZ61_06320	FKZ61_06320	43.379	13	13	70322.6	4.84709	4.35641	397	389	-3.68766	-3.8144
904	A0A540VIU3	A0A540VIU3	A0A540VIU3	A0A540VIU3	Litorilinea aerophila	7	7	70098.7	NAD(P)-dependent oxidoreductase	FKZ61_07050	FKZ61_07050	31.03	11	11	70098.7	4.84571	4.47847	342	402	-3.5656	-3.83783
131	A0A540V9V8	A0A540V9V8	A0A540V9V8	A0A540V9V8	Litorilinea aerophila	1	1	69937.1	Thiol peroxidase	FKZ61_20840	FKZ61_20840	18.623	8	8	69937.1	4.84471	3.94162	622	825	-4.10245	-4.59642
442	A0A540VDI7	A0A540VDI7	A0A540VDI7	A0A540VDI7	Litorilinea aerophila	3	3	69603.4	Cytochrome B	FKZ61_15040	FKZ61_15040	17.182	6	6	69603.4	4.84263	4.52807	320	513	-3.516	-4.04494
645	A0A540VFZ3	A0A540VFZ3	A0A540VFZ3	A0A540VFZ3	Litorilinea aerophila	2	2	69031.6	Peptide chain release factor 1	FKZ61_11210	FKZ61_11210	43.888	16	16	69031.6	4.83905	3.77335	716	701	-4.27072	-4.39239
533	A0A540VEG5	A0A540VEG5	A0A540VEG5	A0A540VEG5	Litorilinea aerophila	6	6	68931	Elongation factor Ts	tsf	tsf	21.872	11	11	68931	4.83841	4.33346	413	560	-3.71061	-4.13474
104	A0A540V9J6	A0A540V9J6	A0A540V9J6	A0A540V9J6	Litorilinea aerophila	7	7	68467.2	Mandelate racemase/muconate lactonizing protein	FKZ61_21395	FKZ61_21395	40.06	17	17	68467.2	4.83548	4.0955	531	547	-3.94857	-4.10988
197	A0A540VAM6	A0A540VAM6	A0A540VAM6	A0A540VAM6	Litorilinea aerophila	2	2	68340	NADH-quinone oxidoreductase subunit A	nuoA	nuoA	14.323	4	4	68340	4.83467	4.30707	424	672	-3.737	-4.34498
110	A0A540V9M1	A0A540V9M1	A0A540V9M1	A0A540V9M1	Litorilinea aerophila	1	1	68268.8	ABC transporter permease	FKZ61_21425	FKZ61_21425	30.866	5	5	68268.8	4.83422	4.13525	513	586	-3.90881	-4.18335
877	A0A540VIP0	A0A540VIP0	A0A540VIP0	A0A540VIP0	Litorilinea aerophila	6	6	67812.3	Alanine--tRNA ligase	alaS	alaS	100.44	33	33	67812.3	4.83131	3.7282	745	529	-4.31587	-4.07798
993	A0A540VJW3	A0A540VJW3	A0A540VJW3	A0A540VJW3	Litorilinea aerophila	8	8	67472.5	Multifunctional fusion protein	glyQ	glyQ	112.443	41	41	67472.5	4.82913	3.83716	677	448	-4.20691	-3.92
650	A0A540VG02	A0A540VG02	A0A540VG02	A0A540VG02	Litorilinea aerophila	2	2	67087.6	histidine kinase	FKZ61_11190	FKZ61_11190	103.076	38	38	67087.6	4.82664	3.42888	931	683	-4.61519	-4.36605
867	A0A540VIJ8	A0A540VIJ8	A0A540VIJ8	A0A540VIJ8	Litorilinea aerophila	4	4	66226.2	SH3 domain-containing protein	FKZ61_06815	FKZ61_06815	41.376	11	11	66226.2	4.82103	4.23636	465	469	-3.80771	-3.95498
271	A0A540VBK1	A0A540VBK1	A0A540VBK1	A0A540VBK1	Litorilinea aerophila	7	7	66187.1	eRF1 domain-containing protein	FKZ61_18120	FKZ61_18120	40.743	18	18	66187.1	4.82077	4.20096	484	487	-3.8431	-3.99707
979	A0A540VJR9	A0A540VJR9	A0A540VJR9	A0A540VJR9	Litorilinea aerophila	6	6	66117.9	Glycosyltransferase	FKZ61_05050	FKZ61_05050	47.024	17	17	66117.9	4.82032	3.94785	616	589	-4.09622	-4.18792
472	A0A540VDT8	A0A540VDT8	A0A540VDT8	A0A540VDT8	Litorilinea aerophila	12	12	65700.3	Phenylalanine--tRNA ligase beta subunit	pheT	pheT	95.158	42	42	65700.3	4.81757	3.93041	627	434	-4.11366	-3.89923
344	A0A540VCH2	A0A540VCH2	A0A540VCH2	A0A540VCH2	Litorilinea aerophila	2	2	65534.1	Exo-alpha-sialidase	FKZ61_16305	FKZ61_16305	65.086	14	14	65534.1	4.81647	3.74924	731	622	-4.29483	-4.24536
92	A0A540V9D6	A0A540V9D6	A0A540V9D6	A0A540V9D6	Litorilinea aerophila	2	2	65467.4	CsbD family protein	FKZ61_21785	FKZ61_21785	14.409	6	6	65467.4	4.81603	4.16459	502	762	-3.87948	-4.48487
207	A0A540VAQ8	A0A540VAQ8	A0A540VAQ8	A0A540VAQ8	Litorilinea aerophila	4	4	65427.5	Glycerol kinase	glpK	glpK	55.055	23	23	65427.5	4.81576	3.77716	715	641	-4.26691	-4.29013
485	A0A540VDY8	A0A540VDY8	A0A540VDY8	A0A540VDY8	Litorilinea aerophila	3	3	65331.7	ATPase	FKZ61_14320	FKZ61_14320	62.255	21	21	65331.7	4.81512	3.79658	704	608	-4.24749	-4.21734
572	A0A540VEY5	A0A540VEY5	A0A540VEY5	A0A540VEY5	Litorilinea aerophila	2	2	65281.7	SH3 domain-containing protein	FKZ61_15650	FKZ61_15650	36.222	4	4	65281.7	4.81479	4.37592	383	417	-3.66815	-3.8732
1056	A0A540VKJ5	A0A540VKJ5	A0A540VKJ5	A0A540VKJ5	Litorilinea aerophila	4	4	65033.4	Uncharacterized protein	FKZ61_04390	FKZ61_04390	23.653	8	8	65033.4	4.81314	4.2174	473	607	-3.82667	-4.2168
778	A0A540VHL9	A0A540VHL9	A0A540VHL9	A0A540VHL9	Litorilinea aerophila	1	1	64785.4	Carbohydrate ABC transporter permease	FKZ61_10975	FKZ61_10975	31.002	9	9	64785.4	4.81148	3.85723	660	747	-4.18683	-4.45946
790	A0A540VHP8	A0A540VHP8	A0A540VHP8	A0A540VHP8	Litorilinea aerophila	3	3	64762.7	Glycosyltransferase family 4 protein	FKZ61_11150	FKZ61_11150	43.862	21	21	64762.7	4.81132	3.69505	770	753	-4.34902	-4.47095
36	A0A540V8Q8	A0A540V8Q8	A0A540V8Q8	A0A540V8Q8	Litorilinea aerophila	4	4	64594	Sulfatase-like hydrolase/transferase	FKZ61_22780	FKZ61_22780	55.062	20	20	64594	4.81019	3.9073	642	571	-4.13676	-4.15993
1211	A0A540VM97	A0A540VM97	A0A540VM97	A0A540VM97	Litorilinea aerophila	2	2	64420.1	Heme lyase CcmF/NrfE family subunit	FKZ61_00130	FKZ61_00130	75.502	10	10	64420.1	4.80902	4.01664	574	444	-4.02743	-3.91349
1156	A0A540VLN0	A0A540VLN0	A0A540VLN0	A0A540VLN0	Litorilinea aerophila	7	7	64301	Nucleotide sugar dehydrogenase	FKZ61_05255	FKZ61_05255	101.021	37	37	64301	4.80822	3.82784	684	474	-4.21622	-3.97583
269	A0A540VBI2	A0A540VBI2	A0A540VBI2	A0A540VBI2	Litorilinea aerophila	6	6	63834.2	SD-repeat containing protein B domain-containing protein	FKZ61_18020	FKZ61_18020	113.578	31	31	63834.2	4.80505	3.7254	746	505	-4.31867	-4.02739
812	A0A540VHX5	A0A540VHX5	A0A540VHX5	A0A540VHX5	Litorilinea aerophila	3	3	63751.5	Large ribosomal subunit protein uL24	rplX	rplX	13.379	7	7	63751.5	4.80449	4.2256	469	743	-3.81846	-4.45606
433	A0A540VDE2	A0A540VDE2	A0A540VDE2	A0A540VDE2	Litorilinea aerophila	1	1	63559.1	Glycosyltransferase family 2 protein	FKZ61_15745	FKZ61_15745	35.878	10	10	63559.1	4.80318	3.80318	698	738	-4.24089	-4.45008
251	A0A540VBB2	A0A540VBB2	A0A540VBB2	A0A540VBB2	Litorilinea aerophila	4	4	63300.5	YbbR-like domain-containing protein	FKZ61_18335	FKZ61_18335	46.368	10	10	63300.5	4.80141	4.29759	432	403	-3.74648	-3.84428
1135	A0A540VLG6	A0A540VLG6	A0A540VLG6	A0A540VLG6	Litorilinea aerophila	3	3	63243.2	Glycosyltransferase	FKZ61_01640	FKZ61_01640	47.284	15	15	63243.2	4.80101	3.80147	701	662	-4.2426	-4.3319
1230	A0A540VMJ9	A0A540VMJ9	A0A540VMJ9;A0A540VGZ7	A0A540VMJ9	Litorilinea aerophila	9	9;1	63142.1	MoxR family ATPase;MoxR family ATPase	FKZ61_00920;FKZ61_09300	FKZ61_00920	36.055	17;16	17	63142.1	4.80032	3.95555	609	644	-4.08852	-4.29558
842	A0A540VIC7	A0A540VIC7	A0A540VIC7	A0A540VIC7	Litorilinea aerophila	5	5	62957.3	SMP-30/gluconolactonase/LRE family protein	FKZ61_06385	FKZ61_06385	36.127	17	17	62957.3	4.79905	4.22557	470	503	-3.8185	-4.02469
773	A0A540VHK6	A0A540VHK6	A0A540VHK6	A0A540VHK6	Litorilinea aerophila	9	9	62759.9	ILEI/PANDER domain-containing protein	FKZ61_08865	FKZ61_08865	102.498	33	33	62759.9	4.79768	3.98501	592	386	-4.05905	-3.81236
1109	A0A540VL28	A0A540VL28	A0A540VL28	A0A540VL28	Litorilinea aerophila	5	5	62414.1	ABC transporter substrate-binding protein	FKZ61_03125	FKZ61_03125	51.276	16	16	62414.1	4.79528	4.08853	535	494	-3.95554	-4.00965
1228	A0A540VMJ1	A0A540VMJ1	A0A540VMJ1	A0A540VMJ1	Litorilinea aerophila	3	3	62285.1	ABC transporter permease	FKZ61_00985	FKZ61_00985	33.704	7	7	62285.1	4.79438	4.11505	520	576	-3.92901	-4.16535
267	A0A540VBG1	A0A540VBG1	A0A540VBG1	A0A540VBG1	Litorilinea aerophila	6	6	62269.5	Beta sliding clamp	dnaN	dnaN	45.153	16	16	62269.5	4.79428	4.09195	534	521	-3.95212	-4.06145
403	A0A540VD38	A0A540VD38	A0A540VD38	A0A540VD38	Litorilinea aerophila	5	5	62172.2	Gfo/Idh/MocA family oxidoreductase	FKZ61_16100	FKZ61_16100	37.574	15	15	62172.2	4.7936	4.18727	492	514	-3.8568	-4.04593
816	A0A540VI03	A0A540VI03	A0A540VI03	A0A540VI03	Litorilinea aerophila	7	7	61741	Triosephosphate isomerase	tpiA	tpiA	27.207	12	12	61741	4.79057	4.41942	366	467	-3.62465	-3.95399
504	A0A540VE69	A0A540VE69	A0A540VE69	A0A540VE69	Litorilinea aerophila	5	5	61667.7	VWA domain-containing protein	FKZ61_14390	FKZ61_14390	112.814	36	36	61667.7	4.79006	3.57939	837	583	-4.46468	-4.17634
846	A0A540VIE6	A0A540VIE6	A0A540VIE6	A0A540VIE6	Litorilinea aerophila	5	5	61453.9	glucarate dehydratase	FKZ61_06525	FKZ61_06525	43.241	17	17	61453.9	4.78855	3.95456	610	610	-4.0895	-4.21763
673	A0A540VGB6	A0A540VGB6	A0A540VGB6	A0A540VGB6	Litorilinea aerophila	1	1	61435.3	Uncharacterized protein	FKZ61_10240	FKZ61_10240	19.946	9	9	61435.3	4.78842	3.89529	648	834	-4.14878	-4.61294
315	A0A540VC38	A0A540VC38	A0A540VC38	A0A540VC38	Litorilinea aerophila	6	6	61232.2	Citrate synthase	FKZ61_17470	FKZ61_17470	42.081	13	13	61232.2	4.78698	4.2064	478	475	-3.83767	-3.9776
440	A0A540VDH8	A0A540VDH8	A0A540VDH8	A0A540VDH8	Litorilinea aerophila	2	2	61150.9	Thiamine pyrophosphate-requiring protein	FKZ61_15095	FKZ61_15095	59.523	23	23	61150.9	4.7864	3.59731	825	727	-4.44675	-4.43609
964	A0A540VJL8	A0A540VJL8	A0A540VJL8	A0A540VJL8	Litorilinea aerophila	3	3	60688.6	Cytochrome ubiquinol oxidase subunit I	FKZ61_04640	FKZ61_04640	48.634	11	11	60688.6	4.78311	4.05556	547	523	-3.9885	-4.06558
1153	A0A540VLL9	A0A540VLL9	A0A540VLL9	A0A540VLL9	Litorilinea aerophila	2	2	60587	Alpha/beta hydrolase	FKZ61_01610	FKZ61_01610	41.312	14	14	60587	4.78238	3.73037	743	749	-4.31369	-4.46164
644	A0A540VFZ2	A0A540VFZ2	A0A540VFZ2	A0A540VFZ2	Litorilinea aerophila	3	3	60523	Lrp/AsnC family transcriptional regulator	FKZ61_11185	FKZ61_11185	10.59	6	6	60523	4.78192	4.17731	497	831	-3.86676	-4.60589
336	A0A540VCB8	A0A540VCB8	A0A540VCB8	A0A540VCB8	Litorilinea aerophila	5	5	60428.9	Glutamate dehydrogenase	FKZ61_16935	FKZ61_16935	49.393	23	23	60428.9	4.78124	3.7847	711	661	-4.25937	-4.32973
123	A0A540V9S8	A0A540V9S8	A0A540V9S8	A0A540V9S8	Litorilinea aerophila	5	5	60400.2	Magnesium transporter MgtE	mgtE	mgtE	55.685	13	13	60400.2	4.78104	4.24623	463	391	-3.79784	-3.81612
401	A0A540VD33	A0A540VD33	A0A540VD33	A0A540VD33	Litorilinea aerophila	1	1	60399.5	MurR/RpiR family transcriptional regulator	FKZ61_15530	FKZ61_15530	31.946	12	12	60399.5	4.78103	3.70185	765	827	-4.34221	-4.60182
319	A0A540VC48	A0A540VC48	A0A540VC48	A0A540VC48	Litorilinea aerophila	2	2	60279.2	Shikimate dehydrogenase (NADP(+))	aroE	aroE	30.556	10	10	60279.2	4.78017	3.90514	644	718	-4.13893	-4.41785
587	A0A540VF31	A0A540VF31	A0A540VF31	A0A540VF31	Litorilinea aerophila	5	5	60133.5	S49 family peptidase	FKZ61_12185	FKZ61_12185	34.653	11	11	60133.5	4.77912	4.2781	442	483	-3.76596	-3.99024
575	A0A540VEZ9	A0A540VEZ9	A0A540VEZ9	A0A540VEZ9	Litorilinea aerophila	5	5	59947.4	Glycosyltransferase RgtA/B/C/D-like domain-containing protein	FKZ61_15700	FKZ61_15700	76.035	26	26	59947.4	4.77777	3.94507	619	479	-4.099	-3.98201
199	A0A540VAN5	A0A540VAN5	A0A540VAN5	A0A540VAN5	Litorilinea aerophila	19	19	59904	Multifunctional fusion protein	nuoD	nuoD	69.749	32	32	59904	4.77746	4.28018	441	328	-3.76389	-3.68437
792	A0A540VHQ1	A0A540VHQ1	A0A540VHQ1	A0A540VHQ1	Litorilinea aerophila	4	4	59832.6	Small ribosomal subunit protein uS5	rpsE	rpsE	20.809	6	6	59832.6	4.77694	4.48479	338	491	-3.55928	-4.00505
215	A0A540VAT4	A0A540VAT4	A0A540VAT4	A0A540VAT4	Litorilinea aerophila	4	4	59657.6	Phasin family protein	FKZ61_19290	FKZ61_19290	17.89	8	8	59657.6	4.77567	4.36621	390	592	-3.67786	-4.18927
339	A0A540VCE5	A0A540VCE5	A0A540VCE5	A0A540VCE5	Litorilinea aerophila	2	2	59581.7	PQQ-like beta-propeller repeat protein	FKZ61_17035	FKZ61_17035	62.764	22	22	59581.7	4.77511	3.58317	833	723	-4.46089	-4.4272
1164	A0A540VLR8	A0A540VLR8	A0A540VLR8	A0A540VLR8	Litorilinea aerophila	1	1	59147.7	Cation-efflux pump	FKZ61_01890	FKZ61_01890	52.76	15	15	59147.7	4.77194	3.59585	827	763	-4.44822	-4.48994
525	A0A540VED9	A0A540VED9	A0A540VED9	A0A540VED9	Litorilinea aerophila	7	7	59056.5	Signal peptide peptidase SppA	sppA	sppA	84.298	32	32	59056.5	4.77127	3.82302	688	518	-4.22105	-4.05925
1051	A0A540VKI2	A0A540VKI2	A0A540VKI2	A0A540VKI2	Litorilinea aerophila	1	1	59014.4	Carbohydrate ABC transporter permease	FKZ61_04255	FKZ61_04255	30.637	6	6	59014.4	4.77096	3.99281	588	660	-4.05126	-4.32903
666	A0A540VG63	A0A540VG63	A0A540VG63	A0A540VG63	Litorilinea aerophila	2	2	58858.2	Chromosome partition protein Smc	FKZ61_11145	FKZ61_11145	52.187	25	25	58858.2	4.76981	3.46953	906	838	-4.57453	-4.62099
1199	A0A540VM62	A0A540VM62	A0A540VM62	A0A540VM62	Litorilinea aerophila	2	2	58403.8	Phosphoribosyltransferase	FKZ61_00260	FKZ61_00260	19.46	9	9	58403.8	4.76644	3.93153	626	818	-4.11253	-4.58741
428	A0A540VDB8	A0A540VDB8	A0A540VDB8	A0A540VDB8	Litorilinea aerophila	3	3	58342.9	Pyruvate:ferredoxin (Flavodoxin) oxidoreductase	nifJ	nifJ	131.235	50	50	58342.9	4.76599	3.2483	1031	732	-4.79576	-4.44174
46	A0A540V8U0	A0A540V8U0	A0A540V8U0	A0A540V8U0	Litorilinea aerophila	4	4	58094.4	Argininosuccinate synthase	argG	argG	47.225	17	17	58094.4	4.76413	3.83074	681	647	-4.21333	-4.30317
1215	A0A540VMA6	A0A540VMA6	A0A540VMA6	A0A540VMA6	Litorilinea aerophila	5	5	58089	Phospholipid carrier-dependent glycosyltransferase	FKZ61_00180	FKZ61_00180	91.923	34	34	58089	4.76409	3.80834	695	508	-4.23572	-4.03632
1202	A0A540VM67	A0A540VM67	A0A540VM67	A0A540VM67	Litorilinea aerophila	6	6	58079.4	ArsA family ATPase	FKZ61_00305	FKZ61_00305	47.883	15	15	58079.4	4.76402	4.13048	516	488	-3.91359	-3.99743
617	A0A540VFG8	A0A540VFG8	A0A540VFG8	A0A540VFG8	Litorilinea aerophila	2	2	58027	Small ribosomal subunit protein uS15	rpsO	rpsO	10.475	3	3	58027	4.76363	4.58342	301	603	-3.46065	-4.20451
946	A0A540VJC9	A0A540VJC9	A0A540VJC9	A0A540VJC9	Litorilinea aerophila	3	3	57944	ABC transporter ATP-binding protein	FKZ61_06170	FKZ61_06170	49.915	26	26	57944	4.76301	3.57534	839	782	-4.46872	-4.53451
1028	A0A540VKA7	A0A540VKA7	A0A540VKA7	A0A540VKA7	Litorilinea aerophila	4	4	57461	Gfo/Idh/MocA family oxidoreductase	FKZ61_04100	FKZ61_04100	38.779	12	12	57461	4.75937	4.01968	573	600	-4.02438	-4.19981
800	A0A540VHS0	A0A540VHS0	A0A540VHS0	A0A540VHS0	Litorilinea aerophila	2	2	56976.6	Small ribosomal subunit protein uS11	rpsK	rpsK	14.698	2	2	56976.6	4.7557	4.7313	236	441	-3.31277	-3.90953
882	A0A540VIQ0	A0A540VIQ0	A0A540VIQ0	A0A540VIQ0	Litorilinea aerophila	3	3	56942.3	Histidine phosphatase family protein	FKZ61_06780	FKZ61_06780	28.828	12	12	56942.3	4.75544	3.95312	613	702	-4.09095	-4.39515
793	A0A540VHQ2	A0A540VHQ2	A0A540VHQ2	A0A540VHQ2	Litorilinea aerophila	2	2	56937.9	Small ribosomal subunit protein uS8	rpsH	rpsH	14.559	7	7	56937.9	4.7554	4.20317	481	733	-3.8409	-4.44179
834	A0A540VI77	A0A540VI77	A0A540VI77	A0A540VI77	Litorilinea aerophila	3	3	56870.8	histidine kinase	FKZ61_07825	FKZ61_07825	109.722	40	40	56870.8	4.75489	3.41529	939	678	-4.62878	-4.35251
752	A0A540VHB0	A0A540VHB0	A0A540VHB0	A0A540VHB0	Litorilinea aerophila	10	10	56790.1	S8 family serine peptidase	FKZ61_08645	FKZ61_08645	83.662	32	32	56790.1	4.75427	3.95178	614	455	-4.09229	-3.93378
896	A0A540VIS6	A0A540VIS6	A0A540VIS6	A0A540VIS6	Litorilinea aerophila	1	1	56732.4	Prenyltransferase	FKZ61_07130	FKZ61_07130	38.382	8	8	56732.4	4.75383	3.85074	666	691	-4.19333	-4.37322
310	A0A540VC13	A0A540VC13	A0A540VC13	A0A540VC13	Litorilinea aerophila	2	2	56656.5	ABC transporter substrate-binding protein	FKZ61_17295	FKZ61_17295	76.353	31	31	56656.5	4.75325	3.34382	981	812	-4.70024	-4.58144
862	A0A540VII0	A0A540VII0	A0A540VII0	A0A540VII0	Litorilinea aerophila	2	2	56522.1	Glycerophosphodiester phosphodiesterase	FKZ61_06680	FKZ61_06680	28.014	12	12	56522.1	4.75222	3.84969	668	772	-4.19438	-4.51102
1225	A0A540VMH5	A0A540VMH5	A0A540VMH5	A0A540VMH5	Litorilinea aerophila	4	4	56018.6	Carbohydrate ABC transporter permease	FKZ61_00520	FKZ61_00520	31.817	10	10	56018.6	4.74833	4.19237	487	548	-3.8517	-4.11306
596	A0A540VF64	A0A540VF64	A0A540VF64	A0A540VF64	Litorilinea aerophila	6	6	55991.3	ABC transporter ATP-binding protein	FKZ61_12355	FKZ61_12355	57.948	22	22	55991.3	4.74812	4.02917	567	498	-4.0149	-4.01588
66	A0A540V907	A0A540V907	A0A540V907	A0A540V907	Litorilinea aerophila	2	2	55976.3	Chlor_Arch_YYY domain-containing protein	FKZ61_22405	FKZ61_22405	90.836	21	21	55976.3	4.748	3.6771	782	581	-4.36697	-4.17273
68	A0A540V920	A0A540V920	A0A540V920	A0A540V920	Litorilinea aerophila	1	1	55895.3	Peptidoglycan DD-metalloendopeptidase family protein	FKZ61_22290	FKZ61_22290	50.971	16	16	55895.3	4.74738	3.54326	865	799	-4.50081	-4.55751
1076	A0A540VKT2	A0A540VKT2	A0A540VKT2	A0A540VKT2	Litorilinea aerophila	1	1	55823.5	ABC transporter permease	FKZ61_02625	FKZ61_02625	34.904	5	5	55823.5	4.74682	4.04785	553	609	-3.99622	-4.21737
1255	A0A540VMS5	A0A540VMS5	A0A540VMS5	A0A540VMS5	Litorilinea aerophila	7	7	55768.5	ABC transporter permease	FKZ61_01000	FKZ61_01000	46.285	17	17	55768.5	4.74639	4.20298	482	457	-3.84108	-3.93966
1023	A0A540VK89	A0A540VK89	A0A540VK89	A0A540VK89	Litorilinea aerophila	3	3	55547.2	Heparinase	FKZ61_03970	FKZ61_03970	71.534	23	23	55547.2	4.74466	3.49422	890	746	-4.54985	-4.45936
883	A0A540VIQ3	A0A540VIQ3	A0A540VIQ3	A0A540VIQ3	Litorilinea aerophila	6	6	55398.2	D-3-phosphoglycerate dehydrogenase	FKZ61_09805	FKZ61_09805	57.746	18	18	55398.2	4.7435	4.13469	514	443	-3.90937	-3.91187
616	A0A540VFD9	A0A540VFD9	A0A540VFD9	A0A540VFD9	Litorilinea aerophila	6	6	55256.3	SGNH/GDSL hydrolase family protein	FKZ61_11590	FKZ61_11590	44.38	18	18	55256.3	4.74238	4.05242	549	546	-3.99165	-4.10848
62	A0A540V902	A0A540V902	A0A540V902	A0A540V902	Litorilinea aerophila	4	4	55251.9	Glycosyltransferase RgtA/B/C/D-like domain-containing protein	FKZ61_22410	FKZ61_22410	70.479	22	22	55251.9	4.74235	3.7811	713	585	-4.26297	-4.17893
1020	A0A540VK83	A0A540VK83	A0A540VK83	A0A540VK83	Litorilinea aerophila	5	5	54908.2	Fructose-bisphosphate aldolase	FKZ61_03630	FKZ61_03630	37.347	17	17	54908.2	4.73964	3.99584	586	620	-4.04823	-4.24
156	A0A540VA79	A0A540VA79	A0A540VA79	A0A540VA79	Litorilinea aerophila	1	1	54903.9	ABC transporter permease	FKZ61_20370	FKZ61_20370	31.682	7	7	54903.9	4.7396	3.89451	650	713	-4.14956	-4.41277
88	A0A540V9C4	A0A540V9C4	A0A540V9C4	A0A540V9C4	Litorilinea aerophila	5	5	54899.6	Acetyl-CoA carboxylase biotin carboxylase subunit	accC	accC	55.906	20	20	54899.6	4.73957	3.91515	636	564	-4.12892	-4.14548
799	A0A540VHR8	A0A540VHR8	A0A540VHR8	A0A540VHR8	Litorilinea aerophila	2	2	54872.7	Large ribosomal subunit protein uL13	rplM	rplM	16.367	4	4	54872.7	4.73936	4.27624	446	655	-3.76783	-4.31788
326	A0A540VC64	A0A540VC64	A0A540VC64	A0A540VC64	Litorilinea aerophila	2	2	54871.1	PLP-dependent aminotransferase family protein	FKZ61_17390	FKZ61_17390	54.535	22	22	54871.1	4.73934	3.51938	876	793	-4.52468	-4.55203
425	A0A540VD97	A0A540VD97	A0A540VD97	A0A540VD97	Litorilinea aerophila	2	2	54797.4	Universal stress protein	FKZ61_14990	FKZ61_14990	16.581	7	7	54797.4	4.73876	3.9596	604	843	-4.08447	-4.62888
743	A0A540VH76	A0A540VH76	A0A540VH76	A0A540VH76	Litorilinea aerophila	2	2	54617.4	NADH-quinone oxidoreductase subunit I	FKZ61_08520	FKZ61_08520	32.34	12	12	54617.4	4.73733	3.77189	718	779	-4.27217	-4.52645
1251	A0A540VMQ3	A0A540VMQ3	A0A540VMQ3	A0A540VMQ3	Litorilinea aerophila	1	1	54599.2	2-oxoacid:ferredoxin oxidoreductase subunit beta	FKZ61_03015	FKZ61_03015	38.189	14	14	54599.2	4.73719	3.59106	831	847	-4.45301	-4.63509
399	A0A540VD30	A0A540VD30	A0A540VD30	A0A540VD30	Litorilinea aerophila	11	11	54443.2	2,3-bisphosphoglycerate-independent phosphoglycerate mutase	FKZ61_15630	FKZ61_15630	44.267	19	19	54443.2	4.73594	4.20243	483	470	-3.84164	-3.95958
1203	A0A540VM70	A0A540VM70	A0A540VM70	A0A540VM70	Litorilinea aerophila	4	4	54432.3	PEP-utilising enzyme mobile domain-containing protein	FKZ61_00210	FKZ61_00210	60.791	23	23	54432.3	4.73586	3.67973	779	671	-4.36434	-4.34452
362	A0A540VCP5	A0A540VCP5	A0A540VCP5	A0A540VCP5	Litorilinea aerophila	2	2	54380.2	Cytochrome C oxidase subunit II	FKZ61_16500	FKZ61_16500	21.141	6	6	54380.2	4.73544	4.47011	348	495	-3.57396	-4.01285
1010	A0A540VK55	A0A540VK55	A0A540VK55	A0A540VK55	Litorilinea aerophila	2	2	54339.3	SURF1-like protein	FKZ61_03810	FKZ61_03810	32.727	7	7	54339.3	4.73511	4.07489	542	611	-3.96917	-4.21829
58	A0A540V8Y4	A0A540V8Y4	A0A540V8Y4	A0A540V8Y4	Litorilinea aerophila	8	8	53991.2	Transcription termination factor Rho	rho	rho	46.445	23	23	53991.2	4.73232	4.03965	562	542	-4.00442	-4.1015
1064	A0A540VKN2	A0A540VKN2	A0A540VKN2	A0A540VKN2	Litorilinea aerophila	4	4	53851.6	Sugar ABC transporter ATP-binding protein	FKZ61_02615	FKZ61_02615	54.772	24	24	53851.6	4.7312	3.76666	720	646	-4.2774	-4.30287
508	A0A540VE79	A0A540VE79	A0A540VE79	A0A540VE79	Litorilinea aerophila	8	8	53591.2	Protein translocase subunit SecA	secA	secA	111.938	50	50	53591.2	4.72909	3.65399	800	544	-4.39008	-4.10512
259	A0A540VBD5	A0A540VBD5	A0A540VBD5	A0A540VBD5	Litorilinea aerophila	3	3	53577.6	Nif3-like dinuclear metal center hexameric protein	FKZ61_18485	FKZ61_18485	27.5	9	9	53577.6	4.72898	4.04003	561	659	-4.00403	-4.32872
724	A0A540VGW9	A0A540VGW9	A0A540VGW9	A0A540VGW9	Litorilinea aerophila	3	3	53546.5	Putative [LysW]-L-2-aminoadipate 6-phosphate reductase	lysY	lysY	38.66	18	18	53546.5	4.72873	3.81344	692	711	-4.23063	-4.40739
589	A0A540VF37	A0A540VF37	A0A540VF37	A0A540VF37	Litorilinea aerophila	2	2	53501.4	2-isopropylmalate synthase	leuA	leuA	64.116	27	27	53501.4	4.72837	3.41409	940	817	-4.62998	-4.58703
853	A0A540VIF9	A0A540VIF9	A0A540VIF9	A0A540VIF9	Litorilinea aerophila	7	7	53292.7	ABC transporter substrate-binding protein	FKZ61_06600	FKZ61_06600	78.901	29	29	53292.7	4.72667	3.95687	607	468	-4.0872	-3.95414
155	A0A540VA76	A0A540VA76	A0A540VA76	A0A540VA76	Litorilinea aerophila	2	2	53244.6	CRISPR system Cms endoribonuclease Csm3	csm3	csm3	29.579	11	11	53244.6	4.72628	3.81111	693	778	-4.23296	-4.526
466	A0A540VDR9	A0A540VDR9	A0A540VDR9	A0A540VDR9	Litorilinea aerophila	5	5	53212.2	Glucose-1-phosphate adenylyltransferase	glgC	glgC	46.278	20	20	53212.2	4.72601	3.85245	665	642	-4.19162	-4.29026
716	A0A540VGT5	A0A540VGT5	A0A540VGT5	A0A540VGT5	Litorilinea aerophila	7	7	53076.6	Gfo/Idh/MocA family oxidoreductase	FKZ61_09535	FKZ61_09535	40.958	16	16	53076.6	4.7249	4.10562	525	537	-3.93844	-4.09013
631	A0A540VFS8	A0A540VFS8	A0A540VFS8	A0A540VFS8	Litorilinea aerophila	5	5	52931.3	Deoxyhypusine synthase	FKZ61_14290	FKZ61_14290	37.557	14	14	52931.3	4.72371	4.04044	560	594	-4.00363	-4.19296
918	A0A540VJ22	A0A540VJ22	A0A540VJ22	A0A540VJ22	Litorilinea aerophila	5	5	52878.3	Heparinase	FKZ61_05810	FKZ61_05810	68.006	25	25	52878.3	4.72328	3.7591	724	606	-4.28497	-4.21644
301	A0A540VBX5	A0A540VBX5	A0A540VBX5;A0A540VI84	A0A540VBX5	Litorilinea aerophila	4	4;3	52827.6	Extracellular solute-binding protein;Extracellular solute-binding protein	FKZ61_17725;FKZ61_07860	FKZ61_17725	50.785	15;16	15	52827.6	4.72286	3.97179	597	556	-4.07228	-4.13056
1095	A0A540VKX3	A0A540VKX3	A0A540VKX3	A0A540VKX3	Litorilinea aerophila	4	4	52775.2	VWA domain-containing protein	FKZ61_02875	FKZ61_02875	66.291	19	19	52775.2	4.72243	3.7126	756	634	-4.33147	-4.27403
917	A0A540VJ21	A0A540VJ21	A0A540VJ21	A0A540VJ21	Litorilinea aerophila	6	6	52658.2	Aldo/keto reductase	FKZ61_05805	FKZ61_05805	36.166	18	18	52658.2	4.72147	3.96764	601	639	-4.07643	-4.28215
811	A0A540VHX2	A0A540VHX2	A0A540VHX2	A0A540VHX2	Litorilinea aerophila	1	1	52625.7	Large ribosomal subunit protein uL14	rplN	rplN	13.504	5	5	52625.7	4.7212	4.02223	570	861	-4.02184	-4.6554
774	A0A540VHL0	A0A540VHL0	A0A540VHL0	A0A540VHL0	Litorilinea aerophila	6	6	52461.1	Glycosyltransferase family 2 protein	FKZ61_09100	FKZ61_09100	27.059	12	12	52461.1	4.71984	4.04316	557	664	-4.0009	-4.33261
881	A0A540VIP9	A0A540VIP9	A0A540VIP9	A0A540VIP9	Litorilinea aerophila	2	2	52380.9	ABC transporter permease	FKZ61_06915	FKZ61_06915	34.171	10	10	52380.9	4.71917	3.95861	606	653	-4.08546	-4.31582
1220	A0A540VMD6	A0A540VMD6	A0A540VMD6	A0A540VMD6	Litorilinea aerophila	3	3	52222.1	Aldose 1-epimerase	FKZ61_00700	FKZ61_00700	38.637	9	9	52222.1	4.71785	4.10671	523	549	-3.93735	-4.11437
676	A0A540VGC1	A0A540VGC1	A0A540VGC1	A0A540VGC1	Litorilinea aerophila	3	3	52152.9	ABC transporter ATP-binding protein	FKZ61_10135	FKZ61_10135	40.038	17	17	52152.9	4.71728	3.87311	656	663	-4.17096	-4.33251
978	A0A540VJR8	A0A540VJR8	A0A540VJR8	A0A540VJR8	Litorilinea aerophila	6	6	52025.6	DUF268 domain-containing protein	FKZ61_05030	FKZ61_05030	30.996	13	13	52025.6	4.71622	4.1607	507	570	-3.88337	-4.15608
235	A0A540VB62	A0A540VB62	A0A540VB62	A0A540VB62	Litorilinea aerophila	2	2	51911.9	Uncharacterized protein	FKZ61_18725	FKZ61_18725	79.024	7	7	51911.9	4.71527	4.09366	533	392	-3.95041	-3.81667
725	A0A540VGX3	A0A540VGX3	A0A540VGX3	A0A540VGX3	Litorilinea aerophila	5	5	51794.3	Proline--tRNA ligase	proS	proS	54.439	22	22	51794.3	4.71428	3.92497	630	565	-4.11909	-4.1472
632	A0A540VFT3	A0A540VFT3	A0A540VFT3	A0A540VFT3	Litorilinea aerophila	3	3	51662.2	Anthranilate phosphoribosyltransferase	trpD	trpD	36.228	10	10	51662.2	4.71317	4.0546	548	596	-3.98947	-4.19444
1001	A0A540VK25	A0A540VK25	A0A540VK25	A0A540VK25	Litorilinea aerophila	2	2	51536	S-adenosylmethionine-dependent methyltransferase domain-containing protein	FKZ61_03580	FKZ61_03580	34.344	13	13	51536	4.71211	3.73688	738	783	-4.30719	-4.53536
248	A0A540VBA6	A0A540VBA6	A0A540VBA6	A0A540VBA6	Litorilinea aerophila	2	2	51295.4	M28 family peptidase	FKZ61_18325	FKZ61_18325	35.932	11	11	51295.4	4.71008	3.81515	691	729	-4.22892	-4.43746
360	A0A540VCP2	A0A540VCP2	A0A540VCP2	A0A540VCP2	Litorilinea aerophila	1	1	51207.8	ABC transporter substrate-binding protein	FKZ61_15805	FKZ61_15805	42.86	8	8	51207.8	4.70934	3.80625	696	685	-4.23782	-4.36979
578	A0A540VF15	A0A540VF15	A0A540VF15	A0A540VF15	Litorilinea aerophila	3	3	51012.2	ABC-type uncharacterized transport system domain-containing protein	FKZ61_12180	FKZ61_12180	87.331	19	19	51012.2	4.70767	3.65261	801	604	-4.39145	-4.2143
1083	A0A540VKU8	A0A540VKU8	A0A540VKU8	A0A540VKU8	Litorilinea aerophila	5	5	50641	ABC transporter substrate-binding protein	FKZ61_05635	FKZ61_05635	69.375	24	24	50641	4.7045	3.71653	753	623	-4.32753	-4.25035
604	A0A540VF88	A0A540VF88	A0A540VF88	A0A540VF88	Litorilinea aerophila	7	7	50473.1	Sulfurtransferase	FKZ61_12320	FKZ61_12320	32.423	12	12	50473.1	4.70306	4.3349	410	471	-3.70917	-3.96234
1059	A0A540VKK9	A0A540VKK9	A0A540VKK9	A0A540VKK9	Litorilinea aerophila	1	1	50344.1	PrsW family intramembrane metalloprotease	FKZ61_04425	FKZ61_04425	42.893	8	8	50344.1	4.70195	3.79886	703	693	-4.24521	-4.37684
86	A0A540V9B9	A0A540V9B9	A0A540V9B9	A0A540V9B9	Litorilinea aerophila	4	4	50254.6	Multifunctional fusion protein	cysN	cysN	74.551	27	27	50254.6	4.70118	3.57356	840	682	-4.47051	-4.36208
121	A0A540V9S0	A0A540V9S0	A0A540V9S0	A0A540V9S0	Litorilinea aerophila	1	1	50222.9	Heme exporter protein C	FKZ61_20980	FKZ61_20980	28.077	4	4	50222.9	4.7009	4.09884	528	628	-3.94522	-4.26089
798	A0A540VHR7	A0A540VHR7	A0A540VHR7	A0A540VHR7	Litorilinea aerophila	6	6	50166.2	Large ribosomal subunit protein uL15	rplO	rplO	17.146	7	7	50166.2	4.70041	4.47711	343	540	-3.56696	-4.09682
689	A0A540VGI4	A0A540VGI4	A0A540VGI4	A0A540VGI4	Litorilinea aerophila	5	5	50041.1	Bifunctional purine biosynthesis protein PurH	purH	purH	54.865	24	24	50041.1	4.69933	3.83981	673	615	-4.20426	-4.22898
838	A0A540VI88	A0A540VI88	A0A540VI88	A0A540VI88	Litorilinea aerophila	4	4	50014.8	Beta-ketoacyl-[acyl-carrier-protein] synthase III	fabH	fabH	43.099	14	14	50014.8	4.6991	3.94634	618	613	-4.09772	-4.22728
1134	A0A540VLG3	A0A540VLG3	A0A540VLG3	A0A540VLG3	Litorilinea aerophila	2	2	49943.4	DUF1080 domain-containing protein	FKZ61_01680	FKZ61_01680	100.007	28	28	49943.4	4.69848	3.45926	914	676	-4.58481	-4.3488
503	A0A540VE65	A0A540VE65	A0A540VE65	A0A540VE65	Litorilinea aerophila	3	3	49628.6	Uroporphyrinogen decarboxylase	FKZ61_13820	FKZ61_13820	36.662	12	12	49628.6	4.69573	3.9303	628	652	-4.11377	-4.31357
273	A0A540VBK9	A0A540VBK9	A0A540VBK9	A0A540VBK9	Litorilinea aerophila	1	1	49498	Regulator of ribonuclease activity homolog	FKZ61_18110	FKZ61_18110	26.136	6	6	49498	4.69459	3.91644	635	755	-4.12763	-4.47441
1026	A0A540VKA3	A0A540VKA3	A0A540VKA3	A0A540VKA3	Litorilinea aerophila	2	2	49412.9	Gfo/Idh/MocA family oxidoreductase	FKZ61_04090	FKZ61_04090	45.664	15	15	49412.9	4.69384	3.69898	769	737	-4.34509	-4.44954
242	A0A540VB88	A0A540VB88	A0A540VB88	A0A540VB88	Litorilinea aerophila	6	6	49234.7	Glutamine--tRNA ligase	glnS	glnS	89.875	39	39	49234.7	4.69227	3.61913	816	617	-4.42493	-4.23531
0	A0A540V7G4	A0A540V7G4	A0A540V7G4	A0A540V7G4	Litorilinea aerophila	1	1	48997.7	Alkyl hydroperoxide reductase subunit F (Fragment)	FKZ61_24180	FKZ61_24180	24.087	10	10	48997.7	4.69018	3.69018	773	910	-4.35389	-4.73613
162	A0A540VA94	A0A540VA94	A0A540VA94	A0A540VA94	Litorilinea aerophila	1	1	48807.4	Glycosyltransferase RgtA/B/C/D-like domain-containing protein	FKZ61_19990	FKZ61_19990	73.434	21	21	48807.4	4.68849	3.36627	972	809	-4.6778	-4.57592
51	A0A540V8V7	A0A540V8V7	A0A540V8V7	A0A540V8V7	Litorilinea aerophila	2	2	48482.8	ABC transporter permease	FKZ61_22760	FKZ61_22760	43.76	10	10	48482.8	4.68559	3.92734	629	618	-4.11673	-4.23967
9	A0A540V892	A0A540V892	A0A540V892;A0A540VDN6	A0A540V892;A0A540VDN6	Litorilinea aerophila	1	1;1	48341.5	ATP-binding cassette domain-containing protein (Fragment);ATP-binding cassette domain-containing protein (Fragment)	FKZ61_23410;FKZ61_15415	FKZ61_23410	17.358	8;11	9.5	48341.5	4.68432	3.7066	760	985	-4.33747	-4.86199
1163	A0A540VLR7	A0A540VLR7	A0A540VLR7	A0A540VLR7	Litorilinea aerophila	5	5	48340.8	Uncharacterized protein	FKZ61_02130	FKZ61_02130	49.392	18	18	48340.8	4.68431	3.95921	605	569	-4.08485	-4.15522
79	A0A540V977	A0A540V977	A0A540V977	A0A540V977	Litorilinea aerophila	2	2	48337.7	Sugar transferase	FKZ61_22030	FKZ61_22030	27.472	12	12	48337.7	4.68429	3.75165	729	836	-4.29242	-4.61755
154	A0A540VA67	A0A540VA67	A0A540VA67	A0A540VA67	Litorilinea aerophila	2	2	48319.3	Acetylxylan esterase	FKZ61_20210	FKZ61_20210	35.737	14	14	48319.3	4.68412	3.70618	761	788	-4.33789	-4.54879
984	A0A540VJT3	A0A540VJT3	A0A540VJT3	A0A540VJT3	Litorilinea aerophila	5	5	48141.5	Heavy metal translocating P-type ATPase	FKZ61_05205	FKZ61_05205	77.653	22	22	48141.5	4.68252	3.81977	690	541	-4.22429	-4.09816
784	A0A540VHP0	A0A540VHP0	A0A540VHP0	A0A540VHP0	Litorilinea aerophila	4	4	48106.9	Large ribosomal subunit protein uL22	rplV	rplV	12.928	6	6	48106.9	4.68221	4.19928	485	767	-3.84478	-4.49727
52	A0A540V8V9	A0A540V8V9	A0A540V8V9	A0A540V8V9	Litorilinea aerophila	3	3	47885.6	Fumarate hydratase class II	fumC	fumC	49.527	14	14	47885.6	4.6802	3.88791	653	612	-4.15615	-4.22533
1039	A0A540VKD8	A0A540VKD8	A0A540VKD8	A0A540VKD8	Litorilinea aerophila	4	4	47758.3	NAD-dependent succinate-semialdehyde dehydrogenase	FKZ61_03940	FKZ61_03940	49.658	19	19	47758.3	4.67905	3.91303	639	599	-4.13104	-4.19907
1144	A0A540VLJ6	A0A540VLJ6	A0A540VLJ6	A0A540VLJ6	Litorilinea aerophila	8	8	47509.7	Quinone oxidoreductase	FKZ61_01905	FKZ61_01905	35.189	14	14	47509.7	4.67678	4.3188	419	459	-3.72526	-3.94288
559	A0A540VEP9	A0A540VEP9	A0A540VEP9	A0A540VEP9	Litorilinea aerophila	5	5	47241.4	Gfo/Idh/MocA family oxidoreductase	FKZ61_16105	FKZ61_16105	37.027	14	14	47241.4	4.67432	4.1088	521	557	-3.93527	-4.13077
848	A0A540VIF3	A0A540VIF3	A0A540VIF3	A0A540VIF3	Litorilinea aerophila	3	3	47088.6	ABC transporter permease	FKZ61_06595	FKZ61_06595	36.776	7	7	47088.6	4.67292	4.09765	529	563	-3.94642	-4.14488
866	A0A540VIJ7	A0A540VIJ7	A0A540VIJ7	A0A540VIJ7	Litorilinea aerophila	3	3	47080.1	TIGR03560 family F420-dependent LLM class oxidoreductase	FKZ61_09355	FKZ61_09355	36.849	15	15	47080.1	4.67284	3.8367	679	708	-4.20737	-4.40496
122	A0A540V9S3	A0A540V9S3	A0A540V9S3	A0A540V9S3	Litorilinea aerophila	2	2	47022.4	Glycosyltransferase family 1 protein	FKZ61_20855	FKZ61_20855	45.113	17	17	47022.4	4.6723	3.52283	874	844	-4.52124	-4.63096
404	A0A540VD41	A0A540VD41	A0A540VD41	A0A540VD41	Litorilinea aerophila	3	3	46955.2	YgeY family selenium metabolism-linked hydrolase	FKZ61_15585	FKZ61_15585	44.576	18	18	46955.2	4.67168	3.7334	740	722	-4.31067	-4.42559
532	A0A540VEG2	A0A540VEG2	A0A540VEG2	A0A540VEG2	Litorilinea aerophila	1	1	46920.5	Ribosome-recycling factor	frr	frr	21.313	7	7	46920.5	4.67136	3.82626	686	858	-4.2178	-4.65318
783	A0A540VHN9	A0A540VHN9	A0A540VHN9	A0A540VHN9	Litorilinea aerophila	1	1	46649.7	Small ribosomal subunit protein uS19	rpsS	rpsS	10.915	3	3	46649.7	4.66885	4.19173	488	811	-3.85234	-4.57834
1078	A0A540VKT9	A0A540VKT9	A0A540VKT9	A0A540VKT9	Litorilinea aerophila	8	8	46635.2	60 kDa chaperonin	FKZ61_02645	FKZ61_02645	58.2	21	21	46635.2	4.66871	4.02201	571	500	-4.02205	-4.02115
73	A0A540V952	A0A540V952	A0A540V952	A0A540V952	Litorilinea aerophila	2	2	46622.5	Polysaccharide biosynthesis protein	FKZ61_22000	FKZ61_22000	77.733	39	39	46622.5	4.6686	3.20873	1054	891	-4.83534	-4.70875
348	A0A540VCI9	A0A540VCI9	A0A540VCI9	A0A540VCI9	Litorilinea aerophila	2	2	46518.9	DNRLRE domain-containing protein	FKZ61_16345	FKZ61_16345	171.741	45	45	46518.9	4.66763	3.11419	1105	745	-4.92988	-4.45902
653	A0A540VG13	A0A540VG13	A0A540VG13	A0A540VG13	Litorilinea aerophila	2	2	46446.2	ABC transporter permease	FKZ61_11300	FKZ61_11300	42.508	11	11	46446.2	4.66695	3.79404	706	698	-4.25002	-4.38557
719	A0A540VGV3	A0A540VGV3	A0A540VGV3	A0A540VGV3	Litorilinea aerophila	3	3	46335	ABC transporter ATP-binding protein	FKZ61_09685	FKZ61_09685	37.968	18	18	46335	4.66591	3.82565	687	706	-4.21842	-4.40302
683	A0A540VGE3	A0A540VGE3	A0A540VGE3	A0A540VGE3	Litorilinea aerophila	1	1	46250.7	ABC transporter permease	FKZ61_10335	FKZ61_10335	36.904	5	5	46250.7	4.66512	3.96615	602	636	-4.07792	-4.27486
630	A0A540VFS2	A0A540VFS2	A0A540VFS2	A0A540VFS2	Litorilinea aerophila	1	1	45976.2	Glycosyltransferase RgtA/B/C/D-like domain-containing protein	FKZ61_14240	FKZ61_14240	63.082	22	22	45976.2	4.66253	3.32011	991	879	-4.72396	-4.68807
412	A0A540VD52	A0A540VD52	A0A540VD52	A0A540VD52	Litorilinea aerophila	2	2	45937.2	Peptidase C14 caspase domain-containing protein	FKZ61_15665	FKZ61_15665	122.587	48	48	45937.2	4.66216	3.10366	1111	835	-4.94041	-4.61598
244	A0A540VB96	A0A540VB96	A0A540VB96	A0A540VB96	Litorilinea aerophila	1	1	45889.6	Phosphatidylglycerol--prolipoprotein diacylglyceryl transferase	lgt	lgt	34.708	9	9	45889.6	4.66171	3.86985	657	703	-4.17422	-4.39781
608	A0A540VF97	A0A540VF97	A0A540VF97	A0A540VF97	Litorilinea aerophila	2	2	45798	AI-2E family transporter	FKZ61_12625	FKZ61_12625	64.646	17	17	45798	4.66085	3.67185	787	658	-4.37221	-4.32569
850	A0A540VIF5	A0A540VIF5	A0A540VIF5	A0A540VIF5	Litorilinea aerophila	2	2	45793.4	Uncharacterized protein	FKZ61_06400	FKZ61_06400	46.895	11	11	45793.4	4.6608	3.75502	727	696	-4.28904	-4.38194
35	A0A540V8Q6	A0A540V8Q6	A0A540V8Q6	A0A540V8Q6	Litorilinea aerophila	2	2	45217.6	Uncharacterized protein	FKZ61_22590	FKZ61_22590	28.572	4	4	45217.6	4.65531	4.24813	461	543	-3.79593	-4.10401
112	A0A540V9M3	A0A540V9M3	A0A540V9M3	A0A540V9M3	Litorilinea aerophila	2	2	45011.6	ABC transporter permease	FKZ61_21420	FKZ61_21420	33.31	8	8	45011.6	4.65332	3.85607	663	725	-4.188	-4.42944
65	A0A540V906	A0A540V906	A0A540V906	A0A540V906	Litorilinea aerophila	1	1	44933.6	ECF transporter S component	FKZ61_22170	FKZ61_22170	19.224	6	6	44933.6	4.65257	3.87442	655	855	-4.16965	-4.64982
377	A0A540VCV0	A0A540VCV0	A0A540VCV0	A0A540VCV0	Litorilinea aerophila	6	6	44909.3	Tyrosine--tRNA ligase	tyrS	tyrS	45.505	18	18	44909.3	4.65234	3.84283	670	650	-4.20124	-4.3072
706	A0A540VGP4	A0A540VGP4	A0A540VGP4	A0A540VGP4	Litorilinea aerophila	2	2	44760.3	FAD-dependent oxidoreductase	FKZ61_09325	FKZ61_09325	49.558	23	23	44760.3	4.65089	3.42278	935	880	-4.62129	-4.69019
526	A0A540VEE4	A0A540VEE4	A0A540VEE4	A0A540VEE4	Litorilinea aerophila	5	5	44558.5	Uncharacterized protein	FKZ61_13240	FKZ61_13240	45.276	18	18	44558.5	4.64893	3.87818	654	635	-4.16589	-4.27404
563	A0A540VES7	A0A540VES7	A0A540VES7	A0A540VES7	Litorilinea aerophila	3	3	44521.2	ABC transporter substrate-binding protein	FKZ61_12865	FKZ61_12865	75.256	24	24	44521.2	4.64857	3.49333	891	730	-4.55074	-4.43822
1246	A0A540VMP2	A0A540VMP2	A0A540VMP2	A0A540VMP2	Litorilinea aerophila	2	2	44481.1	ABC transporter permease	FKZ61_01260	FKZ61_01260	39.074	9	9	44481.1	4.64818	3.97319	596	621	-4.07088	-4.24301
116	A0A540V9P8	A0A540V9P8	A0A540V9P8	A0A540V9P8	Litorilinea aerophila	1	1	44420.3	Translation initiation factor IF-3	infC	infC	20.8	7	7	44420.3	4.64758	3.80248	700	878	-4.24158	-4.68754
1243	A0A540VMN5	A0A540VMN5	A0A540VMN5	A0A540VMN5	Litorilinea aerophila	2	2	44389.3	Methyltransferase domain-containing protein	FKZ61_01110	FKZ61_01110	39.596	18	18	44389.3	4.64728	3.49473	889	899	-4.54934	-4.71571
1108	A0A540VL23	A0A540VL23	A0A540VL23	A0A540VL23	Litorilinea aerophila	3	3	44292	Uncharacterized protein	FKZ61_03345	FKZ61_03345	62.82	22	22	44292	4.64633	3.66381	796	675	-4.38026	-4.34618
1216	A0A540VMB0	A0A540VMB0	A0A540VMB0	A0A540VMB0	Litorilinea aerophila	2	2	44218.3	Iron ABC transporter substrate-binding protein	FKZ61_03575	FKZ61_03575	35.564	7	7	44218.3	4.6456	3.9862	591	632	-4.05787	-4.27088
243	A0A540VB94	A0A540VB94	A0A540VB94	A0A540VB94	Litorilinea aerophila	5	5	43935.4	GlcNAc-PI de-N-acetylase	FKZ61_18280	FKZ61_18280	31.513	17	17	43935.4	4.64281	3.98486	593	656	-4.05921	-4.32474
498	A0A540VE41	A0A540VE41	A0A540VE41	A0A540VE41	Litorilinea aerophila	1	1	43882.8	Uncharacterized protein	FKZ61_13685	FKZ61_13685	27.139	9	9	43882.8	4.64229	3.68805	774	877	-4.35601	-4.68644
4	A0A540V840	A0A540V840	A0A540V840	A0A540V840	Litorilinea aerophila	2	2	43882.5	Dipeptide ABC transporter ATP-binding protein	FKZ61_23540	FKZ61_23540	39.089	16	16	43882.5	4.64229	3.66714	792	789	-4.37693	-4.54889
764	A0A540VHF5	A0A540VHF5	A0A540VHF5	A0A540VHF5	Litorilinea aerophila	2	2	43745.5	UPF0173 metal-dependent hydrolase FKZ61_08525	FKZ61_08525	FKZ61_08525	24.802	6	6	43745.5	4.64093	3.9986	584	715	-4.04547	-4.415
237	A0A540VB68	A0A540VB68	A0A540VB68	A0A540VB68	Litorilinea aerophila	3	3	43682.8	Type I-D CRISPR-associated protein Cas10d/Csc3	cas10d	cas10d	116.499	51	51	43682.8	4.64031	3.26407	1018	759	-4.78	-4.4777
1091	A0A540VKW6	A0A540VKW6	A0A540VKW6	A0A540VKW6	Litorilinea aerophila	1	1	43285.6	DUF4040 domain-containing protein	FKZ61_02825	FKZ61_02825	85.326	15	15	43285.6	4.63634	3.46025	912	717	-4.58381	-4.41675
931	A0A540VJ87	A0A540VJ87	A0A540VJ87	A0A540VJ87	Litorilinea aerophila	3	3	43265.4	Glycosyltransferase	FKZ61_06140	FKZ61_06140	86.635	36	36	43265.4	4.63614	3.49158	893	694	-4.55249	-4.37882
252	A0A540VBB5	A0A540VBB5	A0A540VBB5	A0A540VBB5	Litorilinea aerophila	5	5	43257.7	DUF3459 domain-containing protein	FKZ61_18370	FKZ61_18370	55.985	24	24	43257.7	4.63606	3.71433	755	674	-4.32974	-4.34569
1173	A0A540VLX0	A0A540VLX0	A0A540VLX0	A0A540VLX0	Litorilinea aerophila	2	2	43182.4	tRNA pseudouridine synthase D	truD	truD	40.919	20	20	43182.4	4.63531	3.3963	950	944	-4.64777	-4.79987
1065	A0A540VKN8	A0A540VKN8	A0A540VKN8	A0A540VKN8	Litorilinea aerophila	4	4	42925	SDR family oxidoreductase	FKZ61_02660	FKZ61_02660	29.184	15	15	42925	4.63271	3.79036	707	794	-4.25371	-4.55259
250	A0A540VBB0	A0A540VBB0	A0A540VBB0	A0A540VBB0	Litorilinea aerophila	6	6	42806.9	6-phosphofructokinase	FKZ61_18805	FKZ61_18805	82.034	27	27	42806.9	4.63151	3.73041	742	574	-4.31365	-4.16368
1207	A0A540VM85	A0A540VM85	A0A540VM85	A0A540VM85	Litorilinea aerophila	4	4	42615	Sulfatase-like hydrolase/transferase	FKZ61_00400	FKZ61_00400	60.841	18	18	42615	4.62956	3.85621	662	578	-4.18786	-4.16768
945	A0A540VJC7	A0A540VJC7	A0A540VJC7	A0A540VJC7	Litorilinea aerophila	3	3	42547.9	histidine kinase	FKZ61_09090	FKZ61_09090	58.413	20	20	42547.9	4.62888	3.61013	818	726	-4.43393	-4.43144
521	A0A540VED3	A0A540VED3	A0A540VED3	A0A540VED3	Litorilinea aerophila	2	2	42476.6	Nitrate reductase	napA	napA	87.993	31	31	42476.6	4.62815	3.19349	1060	871	-4.85058	-4.67015
1012	A0A540VK60	A0A540VK60	A0A540VK60	A0A540VK60	Litorilinea aerophila	4	4	42464.8	Galactonate dehydratase	dgoD	dgoD	40.774	16	16	42464.8	4.62803	3.84665	669	677	-4.19742	-4.35105
502	A0A540VE62	A0A540VE62	A0A540VE62	A0A540VE62	Litorilinea aerophila	2	2	42386.6	Valine--tRNA ligase	valS	valS	104.145	39	39	42386.6	4.62723	3.22808	1043	802	-4.81599	-4.56237
303	A0A540VBY7	A0A540VBY7	A0A540VBY7	A0A540VBY7	Litorilinea aerophila	2	2	42340.5	Alpha/beta hydrolase	FKZ61_17795	FKZ61_17795	49.608	14	14	42340.5	4.62676	3.70005	768	712	-4.34402	-4.41249
1236	A0A540VMM2	A0A540VMM2	A0A540VMM2	A0A540VMM2	Litorilinea aerophila	3	3	42068.7	3-oxoacyl-[acyl-carrier-protein] synthase 2	fabF	fabF	43.441	18	18	42068.7	4.62396	3.6723	786	768	-4.37177	-4.49789
915	A0A540VIY8	A0A540VIY8	A0A540VIY8	A0A540VIY8	Litorilinea aerophila	2	2	41753.1	Uncharacterized protein	FKZ61_05585	FKZ61_05585	33.887	11	11	41753.1	4.62069	3.71684	751	801	-4.32723	-4.56122
111	A0A540V9M2	A0A540V9M2	A0A540V9M2	A0A540V9M2	Litorilinea aerophila	2	2	41746.3	Aminopeptidase	FKZ61_21265	FKZ61_21265	47.873	21	21	41746.3	4.62062	3.4032	945	902	-4.64087	-4.7248
836	A0A540VI80	A0A540VI80	A0A540VI80	A0A540VI80	Litorilinea aerophila	2	2	41574.4	Methionine aminopeptidase	map	map	27.917	6	6	41574.4	4.61883	4.09619	530	629	-3.94788	-4.26603
306	A0A540VC02	A0A540VC02	A0A540VC02	A0A540VC02	Litorilinea aerophila	1	1	41360.6	YceI family protein	FKZ61_17255	FKZ61_17255	19.192	4	4	41360.6	4.61659	4.01453	578	771	-4.02954	-4.51044
1069	A0A540VKR4	A0A540VKR4	A0A540VKR4	A0A540VKR4	Litorilinea aerophila	1	1	41344.6	ATP-binding protein	FKZ61_02775	FKZ61_02775	112.332	37	37	41344.6	4.61642	3.04822	1127	894	-4.99585	-4.70937
1100	A0A540VKY8	A0A540VKY8	A0A540VKY8	A0A540VKY8	Litorilinea aerophila	5	5	40926.3	SH3 domain-containing protein	FKZ61_03160	FKZ61_03160	50.88	19	19	40926.3	4.612	3.91338	638	591	-4.13068	-4.18816
576	A0A540VF01	A0A540VF01	A0A540VF01	A0A540VF01	Litorilinea aerophila	1	1	40818.2	Undecaprenyl-phosphate glucose phosphotransferase	FKZ61_13035	FKZ61_13035	56.108	22	22	40818.2	4.61085	3.26843	1016	939	-4.77564	-4.79063
150	A0A540VA50	A0A540VA50	A0A540VA50	A0A540VA50	Litorilinea aerophila	2	2	40802.2	Dihydrodipicolinate synthase family protein	FKZ61_20585	FKZ61_20585	34.25	14	14	40802.2	4.61068	3.55966	854	896	-4.48441	-4.71377
704	A0A540VGP2	A0A540VGP2	A0A540VGP2	A0A540VGP2	Litorilinea aerophila	5	5	40627.9	Lysine--tRNA ligase	lysS	lysS	56.36	22	22	40627.9	4.60882	3.6573	799	705	-4.38676	-4.39981
708	A0A540VGQ4	A0A540VGQ4	A0A540VGQ4	A0A540VGQ4	Litorilinea aerophila	2	2	40545.4	SH3 domain-containing protein	FKZ61_10580	FKZ61_10580	58.612	14	14	40545.4	4.60794	3.50933	880	781	-4.53473	-4.53077
665	A0A540VG56	A0A540VG56	A0A540VG56	A0A540VG56	Litorilinea aerophila	4	4	40452.1	Glycosyltransferase	FKZ61_11090	FKZ61_11090	30.072	13	13	40452.1	4.60694	3.90863	641	720	-4.13543	-4.42129
1014	A0A540VK71	A0A540VK71	A0A540VK71	A0A540VK71	Litorilinea aerophila	1	1	40451.6	LysM peptidoglycan-binding domain-containing protein	FKZ61_03860	FKZ61_03860	19.909	10	10	40451.6	4.60694	3.60694	819	1014	-4.43713	-4.9021
1148	A0A540VLL0	A0A540VLL0	A0A540VLL0	A0A540VLL0	Litorilinea aerophila	2	2	40352.3	BON domain-containing protein	FKZ61_01550	FKZ61_01550	9.847	4	4	40352.3	4.60587	4.34702	401	751	-3.69705	-4.46777
515	A0A540VEA5	A0A540VEA5	A0A540VEA5	A0A540VEA5	Litorilinea aerophila	3	3	40323.3	Gfo/Idh/MocA family oxidoreductase	FKZ61_13900	FKZ61_13900	45.768	18	18	40323.3	4.60556	3.5563	856	822	-4.48777	-4.59122
988	A0A540VJU6	A0A540VJU6	A0A540VJU6	A0A540VJU6	Litorilinea aerophila	1	1	40156.2	SH3 domain-containing protein	FKZ61_05220	FKZ61_05220	66.449	18	18	40156.2	4.60375	3.34848	977	848	-4.69559	-4.63712
607	A0A540VF96	A0A540VF96	A0A540VF96	A0A540VF96	Litorilinea aerophila	1	1	40132.9	beta-N-acetylhexosaminidase	FKZ61_12615	FKZ61_12615	115.662	33	33	40132.9	4.6035	3.08499	1118	863	-4.95908	-4.65991
968	A0A540VJM7	A0A540VJM7	A0A540VJM7	A0A540VJM7	Litorilinea aerophila	4	4	40077.7	Phosphoglycerate kinase	pgk	pgk	41.379	17	17	40077.7	4.6029	3.75425	728	728	-4.28982	-4.43706
253	A0A540VBB6	A0A540VBB6	A0A540VBB6	A0A540VBB6	Litorilinea aerophila	1	1	39959.2	tRNA (Adenine-N1)-methyltransferase	FKZ61_18375	FKZ61_18375	37.647	13	13	39959.2	4.60162	3.48767	895	916	-4.55639	-4.74468
976	A0A540VJR0	A0A540VJR0	A0A540VJR0	A0A540VJR0	Litorilinea aerophila	2	2	39948.4	Flavin reductase family protein	FKZ61_04995	FKZ61_04995	19.178	10	10	39948.4	4.6015	3.74627	732	934	-4.2978	-4.77902
733	A0A540VH09	A0A540VH09	A0A540VH09	A0A540VH09	Litorilinea aerophila	8	8	39894	M3 family oligoendopeptidase	FKZ61_09545	FKZ61_09545	68.681	30	30	39894	4.60091	3.76757	719	602	-4.27649	-4.20368
70	A0A540V937	A0A540V937	A0A540V937	A0A540V937	Litorilinea aerophila	2	2	39652.9	Energy-coupling factor transporter ATPase	FKZ61_22190	FKZ61_22190	64.806	27	27	39652.9	4.59827	3.31266	995	876	-4.7314	-4.68381
1172	A0A540VLW7	A0A540VLW7	A0A540VLW7	A0A540VLW7	Litorilinea aerophila	2	2	39370.2	Alpha-D-glucose phosphate-specific phosphoglucomutase	FKZ61_02100	FKZ61_02100	59.903	28	28	39370.2	4.59517	3.36895	969	866	-4.67512	-4.66169
145	A0A540VA30	A0A540VA30	A0A540VA30	A0A540VA30	Litorilinea aerophila	12	12	39317.7	DUF499 domain-containing protein	FKZ61_20470	FKZ61_20470	116.114	57	57	39317.7	4.59459	3.65825	798	533	-4.38582	-4.08496
687	A0A540VGH1	A0A540VGH1	A0A540VGH1	A0A540VGH1	Litorilinea aerophila	2	2	39142.6	Mandelate racemase/muconate lactonizing enzyme C-terminal domain-containing protein	FKZ61_10085	FKZ61_10085	42.931	13	13	39142.6	4.59265	3.57985	836	824	-4.46422	-4.59547
159	A0A540VA87	A0A540VA87	A0A540VA87	A0A540VA87	Litorilinea aerophila	1	1	39094.5	ABC transporter permease	FKZ61_20365	FKZ61_20365	40.3	10	10	39094.5	4.59212	3.59212	830	833	-4.45195	-4.61067
648	A0A540VFZ9	A0A540VFZ9	A0A540VFZ9	A0A540VFZ9	Litorilinea aerophila	5	5	39073.4	Mandelate racemase/muconate lactonizing enzyme family protein	FKZ61_11120	FKZ61_11120	47.885	23	23	39073.4	4.59188	3.67117	788	744	-4.37289	-4.45672
748	A0A540VH90	A0A540VH90	A0A540VH90	A0A540VH90	Litorilinea aerophila	2	2	38967.3	Valine--pyruvate transaminase	FKZ61_08600	FKZ61_08600	45.91	10	10	38967.3	4.5907	3.77937	714	684	-4.2647	-4.36681
977	A0A540VJR1	A0A540VJR1	A0A540VJR1	A0A540VJR1	Litorilinea aerophila	7	7	38918.1	Tetratricopeptide repeat protein	FKZ61_05085	FKZ61_05085	134.63	33	33	38918.1	4.59015	3.7035	764	473	-4.34056	-3.97544
1	A0A540V7M1	A0A540V7M1	A0A540V7M1	A0A540V7M1	Litorilinea aerophila	3	3	38822.6	Protein RecA (Fragment)	recA	recA	26.825	11	11	38822.6	4.58908	3.9089	640	752	-4.13517	-4.47065
160	A0A540VA88	A0A540VA88	A0A540VA88	A0A540VA88	Litorilinea aerophila	4	4	38762.6	ABC transporter ATP-binding protein	FKZ61_20380	FKZ61_20380	37.044	18	18	38762.6	4.58841	3.71832	750	777	-4.32574	-4.52104
224	A0A540VAW1	A0A540VAW1	A0A540VAW1	A0A540VAW1	Litorilinea aerophila	7	7	38755.2	DNA gyrase subunit A	gyrA	gyrA	100.263	39	39	38755.2	4.58833	3.67713	781	555	-4.36694	-4.12982
57	A0A540V8Y3	A0A540V8Y3	A0A540V8Y3	A0A540V8Y3	Litorilinea aerophila	3	3	38721	Small ribosomal subunit protein uS7	rpsG	rpsG	17.845	8	8	38721	4.58795	4.00229	581	795	-4.04178	-4.55428
734	A0A540VH14	A0A540VH14	A0A540VH14	A0A540VH14	Litorilinea aerophila	3	3	38713.8	ABC transporter ATP-binding protein	FKZ61_09680	FKZ61_09680	36.808	18	18	38713.8	4.58787	3.76006	723	760	-4.284	-4.48208
767	A0A540VHH0	A0A540VHH0	A0A540VHH0	A0A540VHH0	Litorilinea aerophila	2	2	38629.5	PQQ-dependent sugar dehydrogenase	FKZ61_09060	FKZ61_09060	47.191	10	10	38629.5	4.58692	3.72015	749	714	-4.32392	-4.41408
1133	A0A540VLG2	A0A540VLG2	A0A540VLG2	A0A540VLG2	Litorilinea aerophila	1	1	38472.7	Anti-sigma factor antagonist	FKZ61_01660	FKZ61_01660	12.484	3	3	38472.7	4.58515	4.10803	522	828	-3.93604	-4.6037
460	A0A540VDP6	A0A540VDP6	A0A540VDP6	A0A540VDP6	Litorilinea aerophila	2	2	38461.3	Methylthioribose-1-phosphate isomerase	mtnA	mtnA	38.554	15	15	38461.3	4.58502	3.45862	915	930	-4.58545	-4.7634
583	A0A540VF25	A0A540VF25	A0A540VF25	A0A540VF25	Litorilinea aerophila	7	7	38431.2	UTP--glucose-1-phosphate uridylyltransferase	FKZ61_12200	FKZ61_12200	123.807	51	51	38431.2	4.58468	3.44192	922	633	-4.60215	-4.27342
967	A0A540VJM3	A0A540VJM3	A0A540VJM3	A0A540VJM3	Litorilinea aerophila	4	4	38382.3	Serine hydroxymethyltransferase	glyA	glyA	48.424	22	22	38382.3	4.58413	3.67518	784	736	-4.36889	-4.44785
861	A0A540VIH7	A0A540VIH7	A0A540VIH7	A0A540VIH7	Litorilinea aerophila	1	1	38366.7	Demethylmenaquinone methyltransferase	menG	menG	26.594	11	11	38366.7	4.58395	3.6685	790	897	-4.37556	-4.7148
742	A0A540VH74	A0A540VH74	A0A540VH74;A0A540VHZ1	A0A540VH74	Litorilinea aerophila	4	4;2	38258.8	NADH-quinone oxidoreductase subunit B;NADH-quinone oxidoreductase subunit B	nuoB;nuoB	nuoB	29.772	11;12	11	38258.8	4.58273	3.83843	674	766	-4.20564	-4.49585
1254	A0A540VMS3	A0A540VMS3	A0A540VMS3	A0A540VMS3	Litorilinea aerophila	2	2	38110.4	Formate--tetrahydrofolate ligase	fhs	fhs	61.205	27	27	38110.4	4.58104	3.37184	963	853	-4.67223	-4.64946
999	A0A540VK03	A0A540VK03	A0A540VK03	A0A540VK03	Litorilinea aerophila	1	1	38041.3	ATP-binding cassette domain-containing protein	FKZ61_03530	FKZ61_03530	25.68	8	8	38041.3	4.58026	3.67716	780	901	-4.3669	-4.72133
2	A0A540V7Z2	A0A540V7Z2	A0A540V7Z2	A0A540V7Z2	Litorilinea aerophila	3	3	38004.4	Transposase (Fragment)	FKZ61_23685	FKZ61_23685	41.033	20	20	38004.4	4.57983	3.48593	897	892	-4.55814	-4.70903
998	A0A540VJZ1	A0A540VJZ1	A0A540VJZ1	A0A540VJZ1	Litorilinea aerophila	2	2	37747.8	Site-2 protease family protein	FKZ61_05280	FKZ61_05280	41.531	9	9	37747.8	4.57689	3.8034	697	699	-4.24066	-4.38631
1159	A0A540VLP1	A0A540VLP1	A0A540VLP1	A0A540VLP1	Litorilinea aerophila	5	5	37700.7	ABC transporter ATP-binding protein	FKZ61_02120	FKZ61_02120	35.318	19	19	37700.7	4.57635	3.92457	632	665	-4.1195	-4.33553
782	A0A540VHN5	A0A540VHN5	A0A540VHN5	A0A540VHN5	Litorilinea aerophila	1	1	37233.4	Uncharacterized protein	FKZ61_09025	FKZ61_09025	19.837	8	8	37233.4	4.57093	3.66784	791	971	-4.37622	-4.84277
157	A0A540VA84	A0A540VA84	A0A540VA84	A0A540VA84	Litorilinea aerophila	1	1	37232.8	Phosphoglucomutase/phosphomannomutase family protein	FKZ61_23260	FKZ61_23260	51.825	21	21	37232.8	4.57093	3.24871	1030	975	-4.79536	-4.84484
1192	A0A540VM44	A0A540VM44	A0A540VM44	A0A540VM44	Litorilinea aerophila	2	2	37163.5	ABC transporter ATP-binding protein	FKZ61_01520	FKZ61_01520	36.063	19	19	37163.5	4.57012	3.42534	933	961	-4.61872	-4.82568
416	A0A540VD63	A0A540VD63	A0A540VD63	A0A540VD63	Litorilinea aerophila	1	1	37147.8	Glycosyltransferase	FKZ61_15655	FKZ61_15655	62.762	27	27	37147.8	4.56993	3.13857	1091	996	-4.9055	-4.87182
364	A0A540VCP8	A0A540VCP8	A0A540VCP8	A0A540VCP8	Litorilinea aerophila	6	6	37096.9	SDR family oxidoreductase	FKZ61_16290	FKZ61_16290	55.644	23	23	37096.9	4.56934	3.85947	659	601	-4.1846	-4.2032
277	A0A540VBM3	A0A540VBM3	A0A540VBM3	A0A540VBM3	Litorilinea aerophila	2	2	36834.9	Transcription termination/antitermination protein NusA	nusA	nusA	64.675	27	27	36834.9	4.56626	3.21709	1048	935	-4.82698	-4.78026
1229	A0A540VMJ2	A0A540VMJ2	A0A540VMJ2	A0A540VMJ2	Litorilinea aerophila	4	4	36758.2	ABC transporter ATP-binding protein	FKZ61_00980	FKZ61_00980	80.579	30	30	36758.2	4.56535	3.5605	852	669	-4.48357	-4.34137
595	A0A540VF57	A0A540VF57	A0A540VF57	A0A540VF57	Litorilinea aerophila	2	2	36683.8	Glucose/Sorbosone dehydrogenase domain-containing protein	FKZ61_12160	FKZ61_12160	54.63	13	13	36683.8	4.56447	3.60553	820	750	-4.43854	-4.46513
1129	A0A540VLF0	A0A540VLF0	A0A540VLF0	A0A540VLF0	Litorilinea aerophila	5	5	36632.2	ABC transporter substrate-binding protein	FKZ61_01510	FKZ61_01510	69.649	19	19	36632.2	4.56386	3.78148	712	587	-4.26259	-4.18369
1104	A0A540VL11	A0A540VL11	A0A540VL11	A0A540VL11	Litorilinea aerophila	1	1	36414.7	Dipeptidase	FKZ61_03310	FKZ61_03310	50.68	20	20	36414.7	4.56128	3.26025	1020	972	-4.78382	-4.843
18	A0A540V8H7	A0A540V8H7	A0A540V8H7	A0A540V8H7	Litorilinea aerophila	2	2	36411.3	BMP family ABC transporter substrate-binding protein	FKZ61_22975	FKZ61_22975	37.021	4	4	36411.3	4.56124	4.04483	554	597	-3.99923	-4.19481
591	A0A540VF42	A0A540VF42	A0A540VF42	A0A540VF42	Litorilinea aerophila	3	3	36367.2	3-isopropylmalate dehydratase large subunit	leuC	leuC	50.226	16	16	36367.2	4.56071	3.71586	754	700	-4.32821	-4.3913
1143	A0A540VLJ1	A0A540VLJ1	A0A540VLJ1	A0A540VLJ1	Litorilinea aerophila	1	1	36226.1	Substrate-binding domain-containing protein	FKZ61_01755	FKZ61_01755	34.534	9	9	36226.1	4.55902	3.60478	821	867	-4.43929	-4.66506
1048	A0A540VKH4	A0A540VKH4	A0A540VKH4	A0A540VKH4	Litorilinea aerophila	1	1	35796.5	TerC family protein	FKZ61_04190	FKZ61_04190	27.995	11	11	35796.5	4.55384	3.51245	878	977	-4.53162	-4.84856
6	A0A540V885	A0A540V885	A0A540V885	A0A540V885	Litorilinea aerophila	3	3	35751.2	Ribose-phosphate diphosphokinase	prs	prs	35.317	16	16	35751.2	4.55329	3.68204	777	810	-4.36203	-4.57807
860	A0A540VIH6	A0A540VIH6	A0A540VIH6	A0A540VIH6	Litorilinea aerophila	2	2	35685.5	Class I SAM-dependent methyltransferase	FKZ61_06690	FKZ61_06690	30.642	16	16	35685.5	4.55249	3.56602	847	922	-4.47805	-4.75575
317	A0A540VC45	A0A540VC45	A0A540VC45	A0A540VC45	Litorilinea aerophila	1	1	35538	Glycosyltransferase RgtA/B/C/D-like domain-containing protein	FKZ61_17450	FKZ61_17450	73.592	27	27	35538	4.55069	3.11933	1100	958	-4.92474	-4.82193
753	A0A540VHB1	A0A540VHB1	A0A540VHB1	A0A540VHB1	Litorilinea aerophila	1	1	35524	Sec-independent protein translocase protein TatC	tatC	tatC	29.251	6	6	35524	4.55052	3.77237	717	804	-4.2717	-4.56958
314	A0A540VC37	A0A540VC37	A0A540VC37	A0A540VC37	Litorilinea aerophila	2	2	35319.4	AAA+ ATPase domain-containing protein	FKZ61_17430	FKZ61_17430	130.071	37	37	35319.4	4.54801	3.21824	1047	756	-4.82583	-4.47567
637	A0A540VFV3	A0A540VFV3	A0A540VFV3	A0A540VFV3	Litorilinea aerophila	2	2	35224.9	Glycine cleavage system H protein	gcvH	gcvH	14.812	5	5	35224.9	4.54685	3.95381	612	875	-4.09026	-4.68366
949	A0A540VJF4	A0A540VJF4	A0A540VJF4	A0A540VJF4	Litorilinea aerophila	2	2	34917.6	TQO small subunit DoxD domain-containing protein	FKZ61_06255	FKZ61_06255	26.077	6	6	34917.6	4.54304	4.01559	575	692	-4.02848	-4.37624
437	A0A540VDF9	A0A540VDF9	A0A540VDF9	A0A540VDF9	Litorilinea aerophila	1	1	34895.1	D-TA family PLP-dependent enzyme	FKZ61_15350	FKZ61_15350	38.531	15	15	34895.1	4.54276	3.36667	971	982	-4.67739	-4.8556
549	A0A540VEK5	A0A540VEK5	A0A540VEK5	A0A540VEK5	Litorilinea aerophila	2	2	34875.2	Peptide chain release factor 1	prfA	prfA	41.125	17	17	34875.2	4.54252	3.4374	927	924	-4.60666	-4.75658
441	A0A540VDI5	A0A540VDI5	A0A540VDI5	A0A540VDI5	Litorilinea aerophila	1	1	34791.6	Threonine synthase	FKZ61_15150	FKZ61_15150	42.076	17	17	34791.6	4.54147	3.31103	996	998	-4.73304	-4.87303
1208	A0A540VM90	A0A540VM90	A0A540VM90	A0A540VM90	Litorilinea aerophila	2	2	34738.5	thioredoxin-dependent peroxiredoxin	FKZ61_00300	FKZ61_00300	16.916	8	8	34738.5	4.54081	3.8503	667	906	-4.19377	-4.72949
17	A0A540V8H5	A0A540V8H5	A0A540V8H5	A0A540V8H5	Litorilinea aerophila	1	1	34706.6	DNA recombination/repair protein RecA (Fragment)	FKZ61_23085	FKZ61_23085	12.593	5	5	34706.6	4.54041	3.84144	671	990	-4.20262	-4.86652
1114	A0A540VL49	A0A540VL49	A0A540VL49	A0A540VL49	Litorilinea aerophila	2	2	34641.2	Small ribosomal subunit protein bS16	rpsP	rpsP	12.152	3	3	34641.2	4.53959	4.30274	428	719	-3.74133	-4.4207
1041	A0A540VKE5	A0A540VKE5	A0A540VKE5	A0A540VKE5	Litorilinea aerophila	2	2	34464.1	5-deoxy-glucuronate isomerase	iolB	iolB	33.349	10	10	34464.1	4.53737	3.6282	812	862	-4.41587	-4.65681
740	A0A540VH65	A0A540VH65	A0A540VH65	A0A540VH65	Litorilinea aerophila	1	1	34463.4	Electron transfer flavoprotein subunit beta/FixA family protein	FKZ61_08460	FKZ61_08460	28.491	11	11	34463.4	4.53736	3.49597	888	984	-4.5481	-4.85741
194	A0A540VAL8	A0A540VAL8	A0A540VAL8	A0A540VAL8	Litorilinea aerophila	1	1	34450	NADH-quinone oxidoreductase subunit N	nuoN	nuoN	51.897	5	5	34450	4.53719	3.83822	675	627	-4.20585	-4.25473
30	A0A540V8P1	A0A540V8P1	A0A540V8P1	A0A540V8P1	Litorilinea aerophila	1	1	34379.7	Uncharacterized protein	FKZ61_22800	FKZ61_22800	28.57	5	5	34379.7	4.5363	3.83733	676	773	-4.20673	-4.51484
682	A0A540VGE0	A0A540VGE0	A0A540VGE0	A0A540VGE0	Litorilinea aerophila	4	4	34317.5	Ribonucleoside-diphosphate reductase	FKZ61_10385	FKZ61_10385	141.257	55	55	34317.5	4.53552	3.15403	1078	769	-4.89004	-4.50405
1200	A0A540VM65	A0A540VM65	A0A540VM65	A0A540VM65	Litorilinea aerophila	3	3	34221	Xylulose kinase	xylB	xylB	53.359	13	13	34221	4.53429	3.84116	672	619	-4.20291	-4.23972
369	A0A540VCS3	A0A540VCS3	A0A540VCS3	A0A540VCS3	Litorilinea aerophila	3	3	34219.3	Restriction endonuclease	FKZ61_15970	FKZ61_15970	39.003	15	15	34219.3	4.53427	3.56792	845	852	-4.47614	-4.64907
1111	A0A540VL38	A0A540VL38	A0A540VL38	A0A540VL38	Litorilinea aerophila	1	1	34192.9	Mechanosensitive ion channel	FKZ61_03435	FKZ61_03435	30.219	11	11	34192.9	4.53394	3.49254	892	966	-4.55152	-4.83526
1081	A0A540VKU4	A0A540VKU4	A0A540VKU4	A0A540VKU4	Litorilinea aerophila	3	3	34068.1	DUF5666 domain-containing protein	FKZ61_02945	FKZ61_02945	61.033	20	20	34068.1	4.53235	3.5036	885	776	-4.54047	-4.51892
542	A0A540VEJ0	A0A540VEJ0	A0A540VEJ0	A0A540VEJ0	Litorilinea aerophila	2	2	33986.7	ATP-binding cassette domain-containing protein	FKZ61_13505	FKZ61_13505	33.571	15	15	33986.7	4.53131	3.52364	872	926	-4.52042	-4.75848
634	A0A540VFU3	A0A540VFU3	A0A540VFU3	A0A540VFU3	Litorilinea aerophila	2	2	33978.7	DUF948 domain-containing protein	FKZ61_10950	FKZ61_10950	11.911	4	4	33978.7	4.53121	4.07135	543	864	-3.97271	-4.66079
758	A0A540VHE2	A0A540VHE2	A0A540VHE2	A0A540VHE2	Litorilinea aerophila	2	2	33824.8	Zinc-binding dehydrogenase	FKZ61_11830	FKZ61_11830	37.925	13	13	33824.8	4.52924	3.67454	785	796	-4.36953	-4.55462
973	A0A540VJP2	A0A540VJP2	A0A540VJP2	A0A540VJP2	Litorilinea aerophila	1	1	33696.7	Zinc ribbon domain-containing protein	FKZ61_04980	FKZ61_04980	20.466	8	8	33696.7	4.52759	3.6245	815	997	-4.41957	-4.87256
754	A0A540VHB5	A0A540VHB5	A0A540VHB5	A0A540VHB5	Litorilinea aerophila	3	3	33632.3	3-oxoacyl-[acyl-carrier-protein] reductase	fabG	fabG	25.879	12	12	33632.3	4.52676	3.82259	689	807	-4.22148	-4.57255
225	A0A540VAX4	A0A540VAX4	A0A540VAX4	A0A540VAX4	Litorilinea aerophila	1	1	33617.1	Primosomal protein N'	priA	priA	95.283	39	39	33617.1	4.52656	2.9355	1167	1007	-5.10857	-4.89358
1047	A0A540VKG7	A0A540VKG7	A0A540VKG7	A0A540VKG7	Litorilinea aerophila	1	1	33577.6	SDR family oxidoreductase	FKZ61_03685	FKZ61_03685	27.134	14	14	33577.6	4.52605	3.37992	957	1070	-4.66415	-4.99465
1270	A0A540VPF3	A0A540VPF3	A0A540VPF3	A0A540VPF3	Litorilinea aerophila	2	2	33532.7	Gfo/Idh/MocA family oxidoreductase	FKZ61_00340	FKZ61_00340	38.413	15	15	33532.7	4.52547	3.55721	855	869	-4.48686	-4.6664
996	A0A540VJY4	A0A540VJY4	A0A540VJY4	A0A540VJY4	Litorilinea aerophila	1	1	33371.4	Undecaprenyl/decaprenyl-phosphate alpha-N-acetylglucosaminyl 1-phosphate transferase	FKZ61_05090	FKZ61_05090	37.134	10	10	33371.4	4.52337	3.52337	873	898	-4.52069	-4.71494
974	A0A540VJP4	A0A540VJP4	A0A540VJP4	A0A540VJP4	Litorilinea aerophila	1	1	33209.1	Mandelate racemase/muconate lactonizing enzyme family protein	FKZ61_04695	FKZ61_04695	43.793	18	18	33209.1	4.52126	3.26598	1017	1013	-4.77808	-4.9007
1061	A0A540VKL7	A0A540VKL7	A0A540VKL7	A0A540VKL7	Litorilinea aerophila	3	3	33137.9	mannonate dehydratase	FKZ61_07170	FKZ61_07170	37.168	15	15	33137.9	4.52032	3.66641	793	806	-4.37766	-4.57151
921	A0A540VJ35	A0A540VJ35	A0A540VJ35	A0A540VJ35	Litorilinea aerophila	1	1	33027.4	Cardiolipin synthase	cls	cls	56.413	18	18	33027.4	4.51887	3.2636	1019	941	-4.78046	-4.79311
1210	A0A540VM96	A0A540VM96	A0A540VM96	A0A540VM96	Litorilinea aerophila	1	1	32947.1	Fructose-bisphosphate aldolase	FKZ61_00505	FKZ61_00505	27.933	13	13	32947.1	4.51782	3.40387	944	1043	-4.64019	-4.9581
937	A0A540VJ95	A0A540VJ95	A0A540VJ95	A0A540VJ95	Litorilinea aerophila	4	4	32839.3	YncE family protein	FKZ61_06190	FKZ61_06190	41.22	9	9	32839.3	4.51639	3.99999	582	595	-4.04407	-4.19299
33	A0A540V8Q2	A0A540V8Q2	A0A540V8Q2	A0A540V8Q2	Litorilinea aerophila	1	1	32743.9	DUF2029 domain-containing protein	FKZ61_22580	FKZ61_22580	86.229	23	23	32743.9	4.51513	3.1534	1079	900	-4.89066	-4.71903
1166	A0A540VLS5	A0A540VLS5	A0A540VLS5	A0A540VLS5	Litorilinea aerophila	3	3	32696.7	Sugar ABC transporter ATP-binding protein	FKZ61_02210	FKZ61_02210	56.717	26	26	32696.7	4.5145	3.42924	930	839	-4.61482	-4.62513
469	A0A540VDS6	A0A540VDS6	A0A540VDS6	A0A540VDS6	Litorilinea aerophila	1	1	32694.3	S-adenosylmethionine synthase	metK	metK	44.231	19	19	32694.3	4.51447	3.23572	1039	1031	-4.80835	-4.92664
971	A0A540VJN5	A0A540VJN5	A0A540VJN5	A0A540VJN5	Litorilinea aerophila	3	3	32607.9	Pyruvate kinase	pyk	pyk	62.915	26	26	32607.9	4.51332	3.37455	961	846	-4.66952	-4.63479
556	A0A540VEN1	A0A540VEN1	A0A540VEN1	A0A540VEN1	Litorilinea aerophila	2	2	32345.7	DUF444 family protein	FKZ61_13425	FKZ61_13425	41.71	15	15	32345.7	4.50982	3.56166	851	840	-4.48241	-4.62619
823	A0A540VI19	A0A540VI19	A0A540VI19	A0A540VI19	Litorilinea aerophila	1	1	32274.2	NfeD family protein	FKZ61_07965	FKZ61_07965	17.289	5	5	32274.2	4.50886	3.80989	694	929	-4.23418	-4.76043
1182	A0A540VM03	A0A540VM03	A0A540VM03	A0A540VM03	Litorilinea aerophila	4	4	32273.2	Serine--tRNA ligase	serS	serS	48.831	21	21	32273.2	4.50884	3.69124	772	724	-4.35282	-4.42815
588	A0A540VF35	A0A540VF35	A0A540VF35	A0A540VF35	Litorilinea aerophila	1	1	32125.6	Citramalate synthase	FKZ61_12220	FKZ61_12220	61.298	23	23	32125.6	4.50685	3.14512	1086	1001	-4.89894	-4.87552
1032	A0A540VKC3	A0A540VKC3	A0A540VKC3	A0A540VKC3	Litorilinea aerophila	5	5	32094.4	4Fe-4S dicluster domain-containing protein	FKZ61_04180	FKZ61_04180	110.136	33	33	32094.4	4.50643	3.56986	841	598	-4.47421	-4.1963
1022	A0A540VK88	A0A540VK88	A0A540VK88	A0A540VK88	Litorilinea aerophila	2	2	32032.6	Extracellular solute-binding protein	FKZ61_03840	FKZ61_03840	51.001	12	12	32032.6	4.50559	3.64785	804	741	-4.39622	-4.45266
107	A0A540V9K7	A0A540V9K7	A0A540V9K7	A0A540V9K7	Litorilinea aerophila	2	2	31992.8	Gfo/Idh/MocA family oxidoreductase	FKZ61_21500	FKZ61_21500	38.932	12	12	31992.8	4.50505	3.63597	811	814	-4.4081	-4.58181
519	A0A540VEC9	A0A540VEC9	A0A540VEC9	A0A540VEC9	Litorilinea aerophila	2	2	31924.9	Cysteine desulfurase-like protein	FKZ61_13205	FKZ61_13205	45.513	16	16	31924.9	4.50413	3.50491	884	849	-4.53915	-4.64504
692	A0A540VGJ5	A0A540VGJ5	A0A540VGJ5	A0A540VGJ5	Litorilinea aerophila	1	1	31905.3	Sugar phosphate isomerase/epimerase	FKZ61_10655	FKZ61_10655	31.779	15	15	31905.3	4.50386	3.32777	985	1056	-4.7163	-4.97818
222	A0A540VAV4	A0A540VAV4	A0A540VAV4	A0A540VAV4	Litorilinea aerophila	2	2	31900.4	ABC transporter ATP-binding protein	FKZ61_19415	FKZ61_19415	71.153	23	23	31900.4	4.5038	3.36547	973	821	-4.6786	-4.59043
761	A0A540VHE8	A0A540VHE8	A0A540VHE8	A0A540VHE8	Litorilinea aerophila	1	1	31711.2	Threonine synthase	thrC	thrC	49.932	19	19	31711.2	4.50121	3.22246	1044	1006	-4.82161	-4.88725
323	A0A540VC59	A0A540VC59	A0A540VC59	A0A540VC59	Litorilinea aerophila	5	5	31710.6	Class I SAM-dependent methyltransferase	FKZ61_17380	FKZ61_17380	30.121	13	13	31710.6	4.5012	3.85635	661	754	-4.18772	-4.47287
885	A0A540VIQ6	A0A540VIQ6	A0A540VIQ6	A0A540VIQ6	Litorilinea aerophila	1	1	31705.1	Transport permease protein	FKZ61_06975	FKZ61_06975	36.458	11	11	31705.1	4.50113	3.45974	913	937	-4.58433	-4.78656
144	A0A540VA28	A0A540VA28	A0A540VA28	A0A540VA28	Litorilinea aerophila	1	1	31631.8	pre-crRNA processing endonuclease	cas5c	cas5c	28.36	8	8	31631.8	4.50012	3.59703	826	925	-4.44703	-4.75835
106	A0A540V9K3	A0A540V9K3	A0A540V9K3	A0A540V9K3	Litorilinea aerophila	2	2	31600.2	M28 family peptidase	FKZ61_21435	FKZ61_21435	65.442	20	20	31600.2	4.49969	3.44938	919	786	-4.59469	-4.54285
1094	A0A540VKX2	A0A540VKX2	A0A540VKX2	A0A540VKX2	Litorilinea aerophila	1	1	31514.8	fructokinase	FKZ61_02855	FKZ61_02855	32.996	9	9	31514.8	4.49851	3.54427	863	917	-4.49979	-4.74535
405	A0A540VD42	A0A540VD42	A0A540VD42	A0A540VD42	Litorilinea aerophila	2	2	31506.1	ABC transporter permease	FKZ61_15610	FKZ61_15610	37.888	8	8	31506.1	4.49839	3.78975	708	731	-4.25431	-4.43983
1157	A0A540VLN2	A0A540VLN2	A0A540VLN2	A0A540VLN2	Litorilinea aerophila	3	3	31498.8	PhnD/SsuA/transferrin family substrate-binding protein	FKZ61_01990	FKZ61_01990	43.374	8	8	31498.8	4.49829	4.005	580	577	-4.03906	-4.16585
697	A0A540VGL1	A0A540VGL1	A0A540VGL1	A0A540VGL1	Litorilinea aerophila	3	3	31460.6	Gfo/Idh/MocA family oxidoreductase	FKZ61_10660	FKZ61_10660	40.852	12	12	31460.6	4.49777	3.83708	678	681	-4.20699	-4.3598
966	A0A540VJM0	A0A540VJM0	A0A540VJM0	A0A540VJM0	Litorilinea aerophila	1	1	31447.3	DUF2723 domain-containing protein	FKZ61_04775	FKZ61_04775	74.802	24	24	31447.3	4.49758	3.11737	1103	954	-4.92669	-4.8168
71	A0A540V947	A0A540V947	A0A540V947	A0A540V947	Litorilinea aerophila	2	2	31385.5	Aminotransferase class I/II-fold pyridoxal phosphate-dependent enzyme	FKZ61_22105	FKZ61_22105	44.332	15	15	31385.5	4.49673	3.44983	917	895	-4.59423	-4.71154
415	A0A540VD61	A0A540VD61	A0A540VD61	A0A540VD61	Litorilinea aerophila	2	2	31378.4	Glycosyltransferase family 4 protein	FKZ61_15690	FKZ61_15690	42.633	12	12	31378.4	4.49663	3.64167	810	784	-4.40239	-4.53667
739	A0A540VH58	A0A540VH58	A0A540VH58	A0A540VH58	Litorilinea aerophila	2	2	31185.7	Glycosyltransferase family 2 protein	FKZ61_11555	FKZ61_11555	26.612	14	14	31185.7	4.49396	3.56594	848	955	-4.47812	-4.81707
429	A0A540VDB9	A0A540VDB9	A0A540VDB9	A0A540VDB9	Litorilinea aerophila	7	7	31145.6	TIGR03560 family F420-dependent LLM class oxidoreductase	FKZ61_14985	FKZ61_14985	33.679	16	16	31145.6	4.4934	3.93737	623	670	-4.10669	-4.34335
1234	A0A540VML9	A0A540VML9	A0A540VML9	A0A540VML9	Litorilinea aerophila	2	2	31055.7	Zinc metallopeptidase	FKZ61_01030	FKZ61_01030	24.975	4	4	31055.7	4.49214	4.06496	546	673	-3.9791	-4.34562
530	A0A540VEF5	A0A540VEF5	A0A540VEF5	A0A540VEF5	Litorilinea aerophila	4	4	31003.4	Fe-S cluster assembly ATPase SufC	sufC	sufC	29.835	14	14	31003.4	4.49141	3.82859	682	770	-4.21547	-4.50477
839	A0A540VIA2	A0A540VIA2	A0A540VIA2	A0A540VIA2	Litorilinea aerophila	1	1	30981.1	Sugar phosphate isomerase/epimerase	FKZ61_10590	FKZ61_10590	29.291	13	13	30981.1	4.4911	3.37715	958	1049	-4.66691	-4.9642
166	A0A540VAA3	A0A540VAA3	A0A540VAA3	A0A540VAA3	Litorilinea aerophila	5	5	30935.2	SH3 domain-containing protein	FKZ61_20045	FKZ61_20045	70.139	22	22	30935.2	4.49045	3.68194	778	638	-4.36212	-4.28019
934	A0A540VJ92	A0A540VJ92	A0A540VJ92	A0A540VJ92	Litorilinea aerophila	2	2	30868	DUF2723 domain-containing protein	FKZ61_08875	FKZ61_08875	71.737	21	21	30868	4.48951	3.29124	1003	865	-4.75283	-4.6611
691	A0A540VGJ3	A0A540VGJ3	A0A540VGJ3	A0A540VGJ3	Litorilinea aerophila	1	1	30865.8	Sugar phosphate isomerase/epimerase	FKZ61_10650	FKZ61_10650	28.366	13	13	30865.8	4.48948	3.37553	959	1059	-4.66853	-4.97976
680	A0A540VGD5	A0A540VGD5	A0A540VGD5	A0A540VGD5	Litorilinea aerophila	1	1	30746.7	Phospholipid carrier-dependent glycosyltransferase	FKZ61_10225	FKZ61_10225	105.833	38	38	30746.7	4.4878	2.90801	1177	1000	-5.13605	-4.87545
858	A0A540VIH2	A0A540VIH2	A0A540VIH2	A0A540VIH2	Litorilinea aerophila	1	1	30604.6	peptidoglycan glycosyltransferase	FKZ61_06695	FKZ61_06695	114.357	38	38	30604.6	4.48579	2.906	1178	974	-5.13806	-4.84382
1201	A0A540VM66	A0A540VM66	A0A540VM66	A0A540VM66	Litorilinea aerophila	1	1	30578.2	L,D-transpeptidase	FKZ61_00285	FKZ61_00285	27.509	10	10	30578.2	4.48541	3.48541	898	1003	-4.55866	-4.8832
482	A0A540VDX2	A0A540VDX2	A0A540VDX2	A0A540VDX2	Litorilinea aerophila	1	1	30557.1	NAD(P)H-quinone oxidoreductase	FKZ61_14275	FKZ61_14275	35.929	10	10	30557.1	4.48511	3.48511	899	932	-4.55895	-4.76753
140	A0A540VA21	A0A540VA21	A0A540VA21	A0A540VA21	Litorilinea aerophila	2	2	30517.2	Ribonuclease activity regulator RraA	FKZ61_20570	FKZ61_20570	26.699	12	12	30517.2	4.48454	3.64424	807	911	-4.39983	-4.73735
109	A0A540V9L8	A0A540V9L8	A0A540V9L8	A0A540V9L8	Litorilinea aerophila	2	2	30515.8	Carbon-nitrogen hydrolase family protein	FKZ61_21210	FKZ61_21210	30.194	12	12	30515.8	4.48452	3.5635	849	931	-4.48056	-4.76466
91	A0A540V9D2	A0A540V9D2	A0A540V9D2	A0A540V9D2	Litorilinea aerophila	2	2	30475	AI-2E family transporter	FKZ61_21575	FKZ61_21575	48.414	11	11	30475	4.48394	3.73819	736	697	-4.30588	-4.38493
217	A0A540VAT9	A0A540VAT9	A0A540VAT9	A0A540VAT9	Litorilinea aerophila	3	3	30402.3	NAD-dependent epimerase/dehydratase family protein	FKZ61_19295	FKZ61_19295	40.768	17	17	30402.3	4.48291	3.64769	805	791	-4.39638	-4.55008
170	A0A540VAB8	A0A540VAB8	A0A540VAB8	A0A540VAB8	Litorilinea aerophila	2	2	30392.8	Gfo/Idh/MocA family oxidoreductase	FKZ61_20165	FKZ61_20165	36.597	12	12	30392.8	4.48277	3.68792	775	798	-4.35615	-4.55672
287	A0A540VBS9	A0A540VBS9	A0A540VBS9	A0A540VBS9	Litorilinea aerophila	2	2	30347.1	Phosphotransferase	FKZ61_17740	FKZ61_17740	33.419	12	12	30347.1	4.48212	3.61114	817	873	-4.43293	-4.67295
461	A0A540VDQ3	A0A540VDQ3	A0A540VDQ3	A0A540VDQ3	Litorilinea aerophila	2	2	30341.1	Aspartyl/glutamyl-tRNA(Asn/Gln) amidotransferase subunit B	gatB	gatB	55.579	28	28	30341.1	4.48203	3.33279	984	907	-4.71128	-4.73039
1168	A0A540VLT6	A0A540VLT6	A0A540VLT6	A0A540VLT6	Litorilinea aerophila	1	1	30339.1	Regulator of SigK	FKZ61_02260	FKZ61_02260	35.106	11	11	30339.1	4.482	3.44061	925	959	-4.60346	-4.8221
1217	A0A540VMB5	A0A540VMB5	A0A540VMB5	A0A540VMB5	Litorilinea aerophila	4	4	30260.5	Acetamidase	FKZ61_00570	FKZ61_00570	47.73	15	15	30260.5	4.48088	3.72955	744	704	-4.31452	-4.39975
382	A0A540VCW8	A0A540VCW8	A0A540VCW8	A0A540VCW8	Litorilinea aerophila	1	1	30190.9	ABC transporter permease	FKZ61_16075	FKZ61_16075	37.075	6	6	30190.9	4.47988	3.70172	766	785	-4.34234	-4.53728
1057	A0A540VKK1	A0A540VKK1	A0A540VKK1	A0A540VKK1	Litorilinea aerophila	1	1	30097.9	Xylose transport system permease protein XylH	FKZ61_03985	FKZ61_03985	34.862	9	9	30097.9	4.47854	3.52429	870	915	-4.51977	-4.74144
282	A0A540VBR0	A0A540VBR0	A0A540VBR0	A0A540VBR0	Litorilinea aerophila	2	2	30005.5	ABC transporter permease	FKZ61_17625	FKZ61_17625	32.443	8	8	30005.5	4.4772	3.69232	771	830	-4.35174	-4.60464
1267	A0A540VNX9	A0A540VNX9	A0A540VNX9	A0A540VNX9	Litorilinea aerophila	4	4	29750.1	Dehydratase	FKZ61_00390	FKZ61_00390	17.688	6	6	29750.1	4.47349	4.18757	491	690	-3.8565	-4.37284
386	A0A540VCY8	A0A540VCY8	A0A540VCY8	A0A540VCY8	Litorilinea aerophila	3	3	29746.6	Extracellular solute-binding protein	FKZ61_16195	FKZ61_16195	51.571	12	12	29746.6	4.47344	3.78912	709	649	-4.25495	-4.30657
1118	A0A540VLA6	A0A540VLA6	A0A540VLA6	A0A540VLA6	Litorilinea aerophila	1	1	29672.6	Na+/H+ antiporter subunit E	FKZ61_02805	FKZ61_02805	18.255	3	3	29672.6	4.47236	3.99523	587	792	-4.04883	-4.55147
262	A0A540VBE1	A0A540VBE1	A0A540VBE1	A0A540VBE1	Litorilinea aerophila	2	2	29606.5	YdcF family protein	FKZ61_21590	FKZ61_21590	29.538	11	11	29606.5	4.47139	3.70898	758	842	-4.33509	-4.62872
990	A0A540VJV6	A0A540VJV6	A0A540VJV6	A0A540VJV6	Litorilinea aerophila	2	2	29542.6	Bifunctional homocysteine S-methyltransferase/methylenetetrahydrofolate reductase	FKZ61_05275	FKZ61_05275	70.022	27	27	29542.6	4.47045	3.31315	994	854	-4.73091	-4.6497
938	A0A540VJ97	A0A540VJ97	A0A540VJ97	A0A540VJ97	Litorilinea aerophila	1	1	29416.7	Glycosyltransferase family 39 protein	FKZ61_06185	FKZ61_06185	50.782	17	17	29416.7	4.46859	3.23815	1035	988	-4.80592	-4.86423
674	A0A540VGB7	A0A540VGB7	A0A540VGB7	A0A540VGB7	Litorilinea aerophila	2	2	29354.5	Glycosyltransferase family 2 protein	FKZ61_10905	FKZ61_10905	39.321	17	17	29354.5	4.46767	3.50683	882	888	-4.53723	-4.70663
982	A0A540VJS9	A0A540VJS9	A0A540VJS9	A0A540VJS9	Litorilinea aerophila	2	2	29327.9	Chaperone protein HtpG	htpG	htpG	73.084	34	34	29327.9	4.46728	3.11742	1102	962	-4.92665	-4.82685
765	A0A540VHG7	A0A540VHG7	A0A540VHG7	A0A540VHG7	Litorilinea aerophila	3	3	29266.7	Uncharacterized protein	FKZ61_09020	FKZ61_09020	23.078	7	7	29266.7	4.46637	3.89884	647	787	-4.14523	-4.54605
1090	A0A540VKW4	A0A540VKW4	A0A540VKW4	A0A540VKW4	Litorilinea aerophila	1	1	29220	Sugar ABC transporter permease	FKZ61_03080	FKZ61_03080	35.689	12	12	29220	4.46568	3.3865	956	993	-4.65757	-4.86905
411	A0A540VD51	A0A540VD51	A0A540VD51	A0A540VD51	Litorilinea aerophila	1	1	29182.6	Site-2 protease family protein	FKZ61_15730	FKZ61_15730	26.044	5	5	29182.6	4.46512	3.76615	722	841	-4.27791	-4.62623
49	A0A540V8V1	A0A540V8V1	A0A540V8V1	A0A540V8V1	Litorilinea aerophila	4	4	29156.9	1-acyl-sn-glycerol-3-phosphate acyltransferase	FKZ61_22450	FKZ61_22450	29.38	14	14	29156.9	4.46474	3.599	824	914	-4.44507	-4.74104
611	A0A540VFA5	A0A540VFA5	A0A540VFA5	A0A540VFA5	Litorilinea aerophila	4	4	29096	Tetratricopeptide repeat protein	FKZ61_12585	FKZ61_12585	82.498	26	26	29096	4.46383	3.44948	918	734	-4.59458	-4.44216
640	A0A540VFV6	A0A540VFV6	A0A540VFV6	A0A540VFV6	Litorilinea aerophila	4	4	29056.2	NADP oxidoreductase	FKZ61_10960	FKZ61_10960	52.022	23	23	29056.2	4.46324	3.56345	850	780	-4.48061	-4.52845
780	A0A540VHM7	A0A540VHM7	A0A540VHM7	A0A540VHM7	Litorilinea aerophila	2	2	29040.6	Transport permease protein	FKZ61_08925	FKZ61_08925	34.476	9	9	29040.6	4.46301	3.67591	783	823	-4.36816	-4.59466
932	A0A540VJ88	A0A540VJ88	A0A540VJ88	A0A540VJ88	Litorilinea aerophila	2	2	28952.4	Glycosyltransferase RgtA/B/C/D-like domain-containing protein	FKZ61_06155	FKZ61_06155	57.613	16	16	28952.4	4.46168	3.42842	932	837	-4.61565	-4.61915
316	A0A540VC39	A0A540VC39	A0A540VC39	A0A540VC39	Litorilinea aerophila	1	1	28938.1	Glycosyltransferase family 2 protein	FKZ61_17445	FKZ61_17445	37.785	15	15	28938.1	4.46147	3.28538	1007	1039	-4.75869	-4.94539
569	A0A540VEW3	A0A540VEW3	A0A540VEW3	A0A540VEW3	Litorilinea aerophila	1	1	28889.3	Dipeptidase	FKZ61_13055	FKZ61_13055	50.862	23	23	28889.3	4.46074	3.09901	1113	1073	-4.94506	-5.00268
837	A0A540VI82	A0A540VI82	A0A540VI82	A0A540VI82	Litorilinea aerophila	2	2	28868.8	Adenylate kinase	adk	adk	24.522	11	11	28868.8	4.46043	3.62606	813	940	-4.418	-4.79247
601	A0A540VF82	A0A540VF82	A0A540VF82	A0A540VF82	Litorilinea aerophila	3	3	28861.3	SDR family oxidoreductase	FKZ61_15270	FKZ61_15270	27.534	11	11	28861.3	4.46032	3.76663	721	826	-4.27743	-4.60159
903	A0A540VIU0	A0A540VIU0	A0A540VIU0	A0A540VIU0	Litorilinea aerophila	1	1	28808.7	Glycosyltransferase RgtA/B/C/D-like domain-containing protein	FKZ61_09915	FKZ61_09915	70.694	16	16	28808.7	4.45952	3.2554	1023	886	-4.78866	-4.7033
476	A0A540VDV7	A0A540VDV7	A0A540VDV7	A0A540VDV7	Litorilinea aerophila	1	1	28700.5	DUF4397 domain-containing protein	FKZ61_14150	FKZ61_14150	31.584	5	5	28700.5	4.45789	3.75892	725	790	-4.28515	-4.5497
279	A0A540VBN4	A0A540VBN4	A0A540VBN4	A0A540VBN4	Litorilinea aerophila	2	2	28691.9	Carbon-nitrogen family hydrolase	FKZ61_18205	FKZ61_18205	28.954	11	11	28691.9	4.45776	3.54826	861	943	-4.4958	-4.79812
512	A0A540VE91	A0A540VE91	A0A540VE91	A0A540VE91	Litorilinea aerophila	2	2	28686.8	ABC transporter permease	FKZ61_13960	FKZ61_13960	43.954	14	14	28686.8	4.45768	3.60272	822	803	-4.44135	-4.56237
1165	A0A540VLS3	A0A540VLS3	A0A540VLS3	A0A540VLS3	Litorilinea aerophila	3	3	28644.3	Gfo/Idh/MocA family oxidoreductase	FKZ61_02180	FKZ61_02180	39.551	12	12	28644.3	4.45704	3.75878	726	740	-4.28529	-4.45215
356	A0A540VCM0	A0A540VCM0	A0A540VCM0	A0A540VCM0	Litorilinea aerophila	1	1	28372.7	Sugar ABC transporter substrate-binding protein	FKZ61_16645	FKZ61_16645	52.269	15	15	28372.7	4.4529	3.27681	1011	950	-4.76726	-4.81303
82	A0A540V9A1	A0A540V9A1	A0A540V9A1	A0A540V9A1	Litorilinea aerophila	1	1	28254.8	AI-2E family transporter	FKZ61_21750	FKZ61_21750	42.492	8	8	28254.8	4.45109	3.548	862	845	-4.49606	-4.63178
592	A0A540VF51	A0A540VF51	A0A540VF51	A0A540VF51	Litorilinea aerophila	2	2	28191.4	Tagatose 1,6-diphosphate aldolase	FKZ61_12375	FKZ61_12375	34.944	14	14	28191.4	4.45012	3.53616	869	905	-4.50791	-4.72855
1142	A0A540VLI8	A0A540VLI8	A0A540VLI8	A0A540VLI8	Litorilinea aerophila	1	1	28100.4	UDP-glucuronate decarboxylase	FKZ61_01850	FKZ61_01850	34.93	12	12	28100.4	4.44871	3.36953	966	1008	-4.67454	-4.89536
505	A0A540VE71	A0A540VE71	A0A540VE71	A0A540VE71	Litorilinea aerophila	2	2	28008.2	PPOX class F420-dependent oxidoreductase	FKZ61_13765	FKZ61_13765	14.968	7	7	28008.2	4.44729	3.82799	683	946	-4.21608	-4.80493
868	A0A540VIK5	A0A540VIK5	A0A540VIK5	A0A540VIK5	Litorilinea aerophila	1	1	27822.2	CHAT domain-containing protein	FKZ61_06865	FKZ61_06865	96.295	35	35	27822.2	4.44439	2.90032	1181	1030	-5.14374	-4.92416
430	A0A540VDC0	A0A540VDC0	A0A540VDC0	A0A540VDC0	Litorilinea aerophila	4	4	27314.3	LLM class F420-dependent oxidoreductase	FKZ61_18575	FKZ61_18575	33.191	12	12	27314.3	4.43639	3.80281	699	761	-4.24126	-4.48426
560	A0A540VEQ4	A0A540VEQ4	A0A540VEQ4	A0A540VEQ4	Litorilinea aerophila	2	2	27189.6	HlyC/CorC family transporter	FKZ61_12665	FKZ61_12665	47.718	14	14	27189.6	4.4344	3.5438	864	816	-4.50026	-4.5856
105	A0A540V9K1	A0A540V9K1	A0A540V9K1	A0A540V9K1	Litorilinea aerophila	1	1	27059.2	HTH HARE-type domain-containing protein	FKZ61_21685	FKZ61_21685	48.623	21	21	27059.2	4.43231	3.1101	1108	1077	-4.93397	-5.01115
478	A0A540VDW3	A0A540VDW3	A0A540VDW3	A0A540VDW3	Litorilinea aerophila	1	1	27002.7	Membrane protein 6-pyruvoyl-tetrahydropterin synthase-related domain-containing protein	FKZ61_14045	FKZ61_14045	77.043	27	27	27002.7	4.43141	3.00004	1147	1026	-5.04402	-4.92131
389	A0A540VCZ4	A0A540VCZ4	A0A540VCZ4	A0A540VCZ4	Litorilinea aerophila	2	2	26813.6	Aldo/keto reductase	FKZ61_16265	FKZ61_16265	29.973	13	13	26813.6	4.42836	3.54905	860	936	-4.49501	-4.7823
642	A0A540VFY3	A0A540VFY3	A0A540VFY3	A0A540VFY3	Litorilinea aerophila	1	1	26806.3	Glycosyltransferase RgtA/B/C/D-like domain-containing protein	FKZ61_11085	FKZ61_11085	88.472	24	24	26806.3	4.42824	3.04803	1128	951	-4.99604	-4.81326
373	A0A540VCT7	A0A540VCT7	A0A540VCT7	A0A540VCT7	Litorilinea aerophila	1	1	26736	DUF1156 domain-containing protein	FKZ61_15975	FKZ61_15975	81.27	27	27	26736	4.4271	2.99573	1149	1015	-5.04833	-4.90242
807	A0A540VHV7	A0A540VHV7	A0A540VHV7	A0A540VHV7	Litorilinea aerophila	3	3	26706.3	NAD(P)/FAD-dependent oxidoreductase	FKZ61_07580	FKZ61_07580	48.61	19	19	26706.3	4.42661	3.46804	907	860	-4.57602	-4.65332
902	A0A540VIT4	A0A540VIT4	A0A540VIT4	A0A540VIT4	Litorilinea aerophila	3	3	26681.4	UDP-glucose 4-epimerase	galE	galE	36.401	14	14	26681.4	4.42621	3.59921	823	851	-4.44486	-4.64777
211	A0A540VAS7	A0A540VAS7	A0A540VAS7	A0A540VAS7	Litorilinea aerophila	3	3	26662.4	Anaerobic glycerol-3-phosphate dehydrogenase subunit B	glpB	glpB	44.827	17	17	26662.4	4.4259	3.58686	832	805	-4.45721	-4.56969
545	A0A540VEJ8	A0A540VEJ8	A0A540VEJ8	A0A540VEJ8	Litorilinea aerophila	1	1	26514	Coenzyme A biosynthesis bifunctional protein CoaBC	coaBC	coaBC	43.131	17	17	26514	4.42348	3.19303	1061	1060	-4.85104	-4.98027
913	A0A540VIY0	A0A540VIY0	A0A540VIY0	A0A540VIY0	Litorilinea aerophila	4	4	26394	Lon protease	lon	lon	95.243	44	44	26394	4.42151	3.17834	1068	857	-4.86572	-4.65091
23	A0A540V8L2	A0A540V8L2	A0A540V8L2	A0A540V8L2	Litorilinea aerophila	2	2	26327	S1 RNA-binding domain-containing protein	FKZ61_22920	FKZ61_22920	53.93	21	21	26327	4.4204	3.36845	970	889	-4.67562	-4.70781
1046	A0A540VKG4	A0A540VKG4	A0A540VKG4	A0A540VKG4	Litorilinea aerophila	7	7	26258.2	Coproporphyrinogen III oxidase	hemG	hemG	55.485	25	25	26258.2	4.41926	3.65858	797	709	-4.38549	-4.40533
625	A0A540VFQ6	A0A540VFQ6	A0A540VFQ6	A0A540VFQ6	Litorilinea aerophila	3	3	26178.2	Gfo/Idh/MocA family oxidoreductase	FKZ61_10765	FKZ61_10765	41.072	20	20	26178.2	4.41794	3.48638	896	890	-4.55769	-4.70816
721	A0A540VGV6	A0A540VGV6	A0A540VGV6	A0A540VGV6	Litorilinea aerophila	2	2	26123.8	ABC transporter permease	FKZ61_09670	FKZ61_09670	37.595	7	7	26123.8	4.41704	3.82737	685	710	-4.21669	-4.40558
710	A0A540VGR1	A0A540VGR1	A0A540VGR1	A0A540VGR1	Litorilinea aerophila	1	1	26093.3	Carbohydrate kinase family protein	FKZ61_09375	FKZ61_09375	34.099	11	11	26093.3	4.41653	3.37514	960	1011	-4.66893	-4.90021
101	A0A540V9G4	A0A540V9G4	A0A540V9G4	A0A540V9G4	Litorilinea aerophila	5	5	26081.9	Thiamine ABC transporter substrate-binding protein	FKZ61_21670	FKZ61_21670	39.493	8	8	26081.9	4.41634	4.16769	501	512	-3.87638	-4.04388
684	A0A540VGF2	A0A540VGF2	A0A540VGF2	A0A540VGF2	Litorilinea aerophila	2	2	26032.5	UDP-N-acetylmuramoyl-tripeptide--D-alanyl-D-alanine ligase	murF	murF	60.641	23	23	26032.5	4.41552	3.17129	1069	981	-4.87278	-4.85403
955	A0A540VJJ3	A0A540VJJ3	A0A540VJJ3	A0A540VJJ3	Litorilinea aerophila	1	1	25926.8	YihY/virulence factor BrkB family protein	FKZ61_04680	FKZ61_04680	33.909	7	7	25926.8	4.41375	3.56865	844	893	-4.47542	-4.70912
870	A0A540VIL5	A0A540VIL5	A0A540VIL5	A0A540VIL5	Litorilinea aerophila	1	1	25868	Sugar ABC transporter permease	FKZ61_09520	FKZ61_09520	34.468	7	7	25868	4.41276	3.56766	846	885	-4.4764	-4.70301
890	A0A540VIR4	A0A540VIR4	A0A540VIR4	A0A540VIR4	Litorilinea aerophila	1	1	25849.7	MFS transporter	FKZ61_06885	FKZ61_06885	85.095	28	28	25849.7	4.41246	2.9653	1160	1020	-5.07877	-4.91288
851	A0A540VIF7	A0A540VIF7	A0A540VIF7	A0A540VIF7	Litorilinea aerophila	4	4	25826.8	ATP-binding cassette domain-containing protein	FKZ61_06580	FKZ61_06580	39.487	13	13	25826.8	4.41207	3.73487	739	757	-4.3092	-4.47677
832	A0A540VI46	A0A540VI46	A0A540VI46	A0A540VI46	Litorilinea aerophila	1	1	25738.7	NAD-dependent epimerase/dehydratase family protein	FKZ61_08130	FKZ61_08130	22.411	10	10	25738.7	4.41059	3.41059	942	1097	-4.63348	-5.04704
40	A0A540V8R6	A0A540V8R6	A0A540V8R6	A0A540V8R6	Litorilinea aerophila	3	3	25630.7	NADH:flavin oxidoreductase	FKZ61_22830	FKZ61_22830	53.701	19	19	25630.7	4.40876	3.47366	904	829	-4.57041	-4.60445
312	A0A540VC19	A0A540VC19	A0A540VC19	A0A540VC19	Litorilinea aerophila	7	7	25515.9	Type I-C CRISPR-associated protein Cas8c/Csd1	cas8c	cas8c	73.904	29	29	25515.9	4.40681	3.67017	789	630	-4.37389	-4.26925
136	A0A540V9X8	A0A540V9X8	A0A540V9X8	A0A540V9X8	Litorilinea aerophila	1	1	25502	Probable transcriptional regulatory protein FKZ61_21060	FKZ61_21060	FKZ61_21060	28.208	5	5	25502	4.40657	3.7076	759	856	-4.33646	-4.65011
1131	A0A540VLF3	A0A540VLF3	A0A540VLF3	A0A540VLF3	Litorilinea aerophila	1	1	25295.6	PKD domain-containing protein	FKZ61_01600	FKZ61_01600	54.794	14	14	25295.6	4.40304	3.25692	1021	949	-4.78715	-4.81244
292	A0A540VBV2	A0A540VBV2	A0A540VBV2	A0A540VBV2	Litorilinea aerophila	4	4	25276.1	glucarate dehydratase	FKZ61_17865	FKZ61_17865	46.777	17	17	25276.1	4.40271	3.68381	776	742	-4.36026	-4.45425
776	A0A540VHL3	A0A540VHL3	A0A540VHL3	A0A540VHL3	Litorilinea aerophila	2	2	25182.8	Proline--tRNA ligase	proS	proS	66.046	28	28	25182.8	4.4011	3.19264	1062	942	-4.85143	-4.7956
338	A0A540VCE4	A0A540VCE4	A0A540VCE4	A0A540VCE4	Litorilinea aerophila	1	1	25152	FAH family protein	FKZ61_17015	FKZ61_17015	36.458	13	13	25152	4.40057	3.28663	1006	1046	-4.75744	-4.95967
330	A0A540VCA3	A0A540VCA3	A0A540VCA3	A0A540VCA3	Litorilinea aerophila	2	2	25075.4	non-reducing end alpha-L-arabinofuranosidase	FKZ61_16815	FKZ61_16815	57.109	18	18	25075.4	4.39925	3.36052	975	881	-4.68355	-4.69087
284	A0A540VBR2	A0A540VBR2	A0A540VBR2	A0A540VBR2	Litorilinea aerophila	2	2	24996.2	ABC transporter permease	FKZ61_17635	FKZ61_17635	34.249	6	6	24996.2	4.39787	3.90327	646	687	-4.1408	-4.37017
672	A0A540VGA9	A0A540VGA9	A0A540VGA9	A0A540VGA9	Litorilinea aerophila	5	5	24931.3	SpoVR family protein	FKZ61_13430	FKZ61_13430	59.318	25	25	24931.3	4.39674	3.54119	866	765	-4.50287	-4.49371
1259	A0A540VMZ8	A0A540VMZ8	A0A540VMZ8	A0A540VMZ8	Litorilinea aerophila	1	1	24786.1	Na+/H+ antiporter subunit C	FKZ61_02815	FKZ61_02815	20.349	7	7	24786.1	4.39421	3.54911	859	1042	-4.49496	-4.95043
944	A0A540VJC6	A0A540VJC6	A0A540VJC6	A0A540VJC6	Litorilinea aerophila	3	3	24781.7	Glycosyltransferase family 2 protein	FKZ61_06145	FKZ61_06145	51.078	21	21	24781.7	4.39413	3.42098	936	874	-4.62309	-4.67888
435	A0A540VDF0	A0A540VDF0	A0A540VDF0	A0A540VDF0	Litorilinea aerophila	4	4	24774.4	S8 family serine peptidase	FKZ61_15220	FKZ61_15220	118.909	33	33	24774.4	4.394	3.31618	993	716	-4.72789	-4.4167
161	A0A540VA90	A0A540VA90	A0A540VA90	A0A540VA90	Litorilinea aerophila	1	1	24694.2	ABC transporter ATP-binding protein	FKZ61_20375	FKZ61_20375	41.696	17	17	24694.2	4.39259	3.16215	1071	1083	-4.88192	-5.02585
499	A0A540VE46	A0A540VE46	A0A540VE46	A0A540VE46	Litorilinea aerophila	2	2	24642.9	Xanthine dehydrogenase family protein	FKZ61_14285	FKZ61_14285	81.773	27	27	24642.9	4.39169	3.15748	1075	912	-4.88658	-4.73799
1179	A0A540VLZ1	A0A540VLZ1	A0A540VLZ1	A0A540VLZ1	Litorilinea aerophila	2	2	24586.6	Ribose ABC transporter permease	FKZ61_02215	FKZ61_02215	32.832	6	6	24586.6	4.3907	3.73712	737	797	-4.30695	-4.55467
661	A0A540VG37	A0A540VG37	A0A540VG37	A0A540VG37	Litorilinea aerophila	3	3	24550.1	HlyD family efflux transporter periplasmic adaptor subunit	FKZ61_11340	FKZ61_11340	43.225	18	18	24550.1	4.39005	3.44573	920	903	-4.59833	-4.72662
523	A0A540VED6	A0A540VED6	A0A540VED6	A0A540VED6	Litorilinea aerophila	3	3	24547	Galactokinase	galK	galK	43.187	19	19	24547	4.39	3.48118	901	882	-4.56289	-4.69155
307	A0A540VC03	A0A540VC03	A0A540VC03	A0A540VC03	Litorilinea aerophila	1	1	24513	Carbohydrate ABC transporter permease	FKZ61_17240	FKZ61_17240	33.574	11	11	24513	4.3894	3.348	978	1034	-4.69606	-4.93408
334	A0A540VCB0	A0A540VCB0	A0A540VCB0	A0A540VCB0	Litorilinea aerophila	1	1	24484.4	Lactate dehydrogenase	FKZ61_16835	FKZ61_16835	35.68	15	15	24484.4	4.38889	3.2128	1050	1096	-4.83127	-5.04286
759	A0A540VHE3	A0A540VHE3	A0A540VHE3	A0A540VHE3	Litorilinea aerophila	1	1	24483	ABC transporter permease	FKZ61_08890	FKZ61_08890	40.297	10	10	24483	4.38886	3.38886	954	953	-4.6552	-4.81395
125	A0A540V9T7	A0A540V9T7	A0A540V9T7	A0A540V9T7	Litorilinea aerophila	2	2	24419.1	Thioredoxin reductase	trxB	trxB	37.148	15	15	24419.1	4.38773	3.33755	982	1012	-4.70652	-4.90061
815	A0A540VHZ9	A0A540VHZ9	A0A540VHZ9	A0A540VHZ9	Litorilinea aerophila	1	1	24399.2	PA14 domain-containing protein	FKZ61_07850	FKZ61_07850	55.299	20	20	24399.2	4.38738	3.08635	1117	1058	-4.95772	-4.97902
304	A0A540VBZ2	A0A540VBZ2	A0A540VBZ2	A0A540VBZ2	Litorilinea aerophila	2	2	24240.9	histidine kinase	FKZ61_17200	FKZ61_17200	66.536	26	26	24240.9	4.38455	3.2505	1029	909	-4.79357	-4.73453
1099	A0A540VKY4	A0A540VKY4	A0A540VKY4	A0A540VKY4	Litorilinea aerophila	1	1	24234.3	SDR family oxidoreductase	FKZ61_05865	FKZ61_05865	34.901	19	19	24234.3	4.38443	3.10568	1109	1149	-4.93839	-5.15957
130	A0A540V9V3	A0A540V9V3	A0A540V9V3	A0A540V9V3	Litorilinea aerophila	2	2	24191.8	Glycosyltransferase RgtA/B/C/D-like domain-containing protein	FKZ61_20945	FKZ61_20945	83.34	30	30	24191.8	4.38367	3.13952	1090	918	-4.90455	-4.74771
218	A0A540VAU0	A0A540VAU0	A0A540VAU0	A0A540VAU0	Litorilinea aerophila	2	2	24118.3	Cell shape-determining protein MreB	mreB	mreB	37.386	12	12	24118.3	4.38235	3.47893	902	923	-4.56514	-4.75645
501	A0A540VE61	A0A540VE61	A0A540VE61	A0A540VE61	Litorilinea aerophila	2	2	24118	Dihydrolipoamide acetyltransferase component of pyruvate dehydrogenase complex	FKZ61_14340	FKZ61_14340	44.665	16	16	24118	4.38234	3.32562	987	964	-4.71844	-4.8325
718	A0A540VGV0	A0A540VGV0	A0A540VGV0	A0A540VGV0	Litorilinea aerophila	3	3	24025.7	CBS domain-containing protein	FKZ61_09650	FKZ61_09650	74.87	24	24	24025.7	4.38068	3.34611	979	819	-4.69796	-4.58767
189	A0A540VAJ6	A0A540VAJ6	A0A540VAJ6	A0A540VAJ6	Litorilinea aerophila	1	1	23963.7	ABC transporter ATP-binding protein	FKZ61_19945	FKZ61_19945	29.773	9	9	23963.7	4.37955	3.42531	934	1017	-4.61876	-4.90895
1227	A0A540VMI6	A0A540VMI6	A0A540VMI6	A0A540VMI6	Litorilinea aerophila	2	2	23945.1	GTP-binding protein	FKZ61_00915	FKZ61_00915	70.015	29	29	23945.1	4.37922	3.20409	1056	927	-4.83998	-4.75881
535	A0A540VEH2	A0A540VEH2	A0A540VEH2	A0A540VEH2	Litorilinea aerophila	5	5	23832	Fe-S cluster assembly protein SufB	sufB	sufB	52.724	21	21	23832	4.37716	3.70451	762	695	-4.33955	-4.38156
239	A0A540VB75	A0A540VB75	A0A540VB75	A0A540VB75	Litorilinea aerophila	1	1	23805.2	ABC transporter ATP-binding protein	FKZ61_18770	FKZ61_18770	27.435	12	12	23805.2	4.37667	3.29749	1002	1108	-4.74658	-5.07229
417	A0A540VD64	A0A540VD64	A0A540VD64	A0A540VD64	Litorilinea aerophila	2	2	23641.2	Glycoside hydrolase family 42 N-terminal domain-containing protein	FKZ61_15725	FKZ61_15725	41.735	15	15	23641.2	4.37367	3.48247	900	887	-4.5616	-4.70512
1194	A0A540VM47	A0A540VM47	A0A540VM47	A0A540VM47	Litorilinea aerophila	2	2	23624.5	Glycosyltransferase family 39 protein	FKZ61_00195	FKZ61_00195	97.122	31	31	23624.5	4.37336	3.01217	1144	947	-5.0319	-4.8086
254	A0A540VBB7	A0A540VBB7	A0A540VBB7	A0A540VBB7	Litorilinea aerophila	1	1	23437.7	Glycosyltransferase family 4 protein	FKZ61_18290	FKZ61_18290	54.444	21	21	23437.7	4.36991	3.0477	1129	1081	-4.99637	-5.02444
747	A0A540VH89	A0A540VH89	A0A540VH89	A0A540VH89	Litorilinea aerophila	1	1	23430.6	DUF4956 domain-containing protein	FKZ61_08575	FKZ61_08575	25.778	8	8	23430.6	4.36978	3.46669	909	1032	-4.57737	-4.93014
129	A0A540V9U8	A0A540V9U8	A0A540V9U8	A0A540V9U8	Litorilinea aerophila	1	1	23403.7	ABC transporter ATP-binding protein	FKZ61_20970	FKZ61_20970	27.481	10	10	23403.7	4.36928	3.36928	967	1072	-4.67478	-4.99977
393	A0A540VD13	A0A540VD13	A0A540VD13	A0A540VD13	Litorilinea aerophila	2	2	23381	Uncharacterized protein	FKZ61_15440	FKZ61_15440	26.128	10	10	23381	4.36886	3.55423	857	969	-4.48984	-4.83675
726	A0A540VGY0	A0A540VGY0	A0A540VGY0	A0A540VGY0	Litorilinea aerophila	1	1	23286	Uncharacterized protein	FKZ61_09820	FKZ61_09820	7.904	3	3	23286	4.36709	3.88997	651	1080	-4.15409	-5.02027
1256	A0A540VMT2	A0A540VMT2	A0A540VMT2	A0A540VMT2	Litorilinea aerophila	2	2	23252.2	N-acetyl-gamma-glutamyl-phosphate reductase	argC	argC	37.832	16	16	23252.2	4.36646	3.37444	962	983	-4.66962	-4.85578
325	A0A540VC62	A0A540VC62	A0A540VC62	A0A540VC62	Litorilinea aerophila	2	2	23143.7	Prephenate dehydrogenase	FKZ61_17530	FKZ61_17530	31.98	15	15	23143.7	4.36443	3.45161	916	979	-4.59246	-4.8516
19	A0A540V8I2	A0A540V8I2	A0A540V8I2	A0A540V8I2	Litorilinea aerophila	1	1	23100.1	Large ribosomal subunit protein bL12	rplL	rplL	12.934	5	5	23100.1	4.36361	3.66464	794	1090	-4.37942	-5.03171
451	A0A540VDL5	A0A540VDL5	A0A540VDL5	A0A540VDL5	Litorilinea aerophila	2	2	23006.6	Asparagine--tRNA ligase	asnS	asnS	50.766	14	14	23006.6	4.36185	3.43638	928	868	-4.60769	-4.66613
1140	A0A540VLI1	A0A540VLI1	A0A540VLI1	A0A540VLI1	Litorilinea aerophila	1	1	22970.8	Oligosaccharide flippase family protein	FKZ61_01665	FKZ61_01665	49.333	12	12	22970.8	4.36118	3.28199	1009	965	-4.76207	-4.83295
1123	A0A540VLC9	A0A540VLC9	A0A540VLC9	A0A540VLC9	Litorilinea aerophila	1	1	22961.1	Carbohydrate ABC transporter permease	FKZ61_01505	FKZ61_01505	33.451	6	6	22961.1	4.36099	3.58284	834	884	-4.46123	-4.70084
1180	A0A540VLZ2	A0A540VLZ2	A0A540VLZ2	A0A540VLZ2	Litorilinea aerophila	2	2	22896	Glutamate--tRNA ligase	gltX	gltX	57.37	31	31	22896	4.35976	3.05874	1122	1066	-4.98533	-4.99066
567	A0A540VEU9	A0A540VEU9	A0A540VEU9	A0A540VEU9	Litorilinea aerophila	1	1	22888.2	Protein GrpE	grpE	grpE	29.281	10	10	22888.2	4.35961	3.35961	976	1062	-4.68446	-4.98189
923	A0A540VJ44	A0A540VJ44	A0A540VJ44	A0A540VJ44	Litorilinea aerophila	2	2	22809.8	Beta-galactosidase	FKZ61_05780	FKZ61_05780	131.144	46	46	22809.8	4.35812	2.93061	1170	928	-5.11346	-4.75973
1021	A0A540VK87	A0A540VK87	A0A540VK87	A0A540VK87	Litorilinea aerophila	1	1	22720.1	Sugar ABC transporter ATP-binding protein	FKZ61_03980	FKZ61_03980	34.037	9	9	22720.1	4.35641	3.40217	947	999	-4.6419	-4.87397
602	A0A540VF83	A0A540VF83	A0A540VF83	A0A540VF83	Litorilinea aerophila	2	2	22709.5	Response regulator transcription factor	FKZ61_12530	FKZ61_12530	27.641	11	11	22709.5	4.35621	3.49994	886	991	-4.54412	-4.86659
875	A0A540VIM9	A0A540VIM9	A0A540VIM9	A0A540VIM9	Litorilinea aerophila	1	1	22504.7	ABC transporter permease	FKZ61_06920	FKZ61_06920	31.584	9	9	22504.7	4.35227	3.39803	948	1019	-4.64604	-4.91059
879	A0A540VIP3	A0A540VIP3	A0A540VIP3	A0A540VIP3	Litorilinea aerophila	1	1	22435.7	PpiC domain-containing protein	FKZ61_06725	FKZ61_06725	54.875	9	9	22435.7	4.35094	3.3967	949	872	-4.64737	-4.67202
426	A0A540VDB3	A0A540VDB3	A0A540VDB3	A0A540VDB3	Litorilinea aerophila	3	3	22273.9	Sugar ABC transporter substrate-binding protein	FKZ61_15120	FKZ61_15120	54.07	17	17	22273.9	4.3478	3.55996	853	774	-4.48411	-4.51517
1132	A0A540VLF5	A0A540VLF5	A0A540VLF5	A0A540VLF5	Litorilinea aerophila	3	3	22240.3	PPM-type phosphatase domain-containing protein	FKZ61_01620	FKZ61_01620	92.667	27	27	22240.3	4.34714	3.23092	1041	832	-4.81314	-4.61024
444	A0A540VDJ2	A0A540VDJ2	A0A540VDJ2	A0A540VDJ2	Litorilinea aerophila	1	1	22214.6	RecA family profile 2 domain-containing protein (Fragment)	FKZ61_18270	FKZ61_18270	16.83	5	5	22214.6	4.34664	3.64767	806	1035	-4.3964	-4.93433
910	A0A540VIV7	A0A540VIV7	A0A540VIV7	A0A540VIV7	Litorilinea aerophila	1	1	22135.7	Phycocyanin alpha phycocyanobilin lyase	FKZ61_07100	FKZ61_07100	42.179	14	14	22135.7	4.34509	3.19897	1057	1063	-4.8451	-4.98403
551	A0A540VEK9	A0A540VEK9	A0A540VEK9	A0A540VEK9	Litorilinea aerophila	3	3	22114.9	ABC transporter permease subunit	FKZ61_13500	FKZ61_13500	107.289	28	28	22114.9	4.34468	3.30034	1001	758	-4.74373	-4.47719
818	A0A540VI05	A0A540VI05	A0A540VI05	A0A540VI05	Litorilinea aerophila	1	1	22095.3	Uncharacterized protein	FKZ61_07450	FKZ61_07450	15.509	8	8	22095.3	4.3443	3.44121	923	1160	-4.60286	-5.17629
1011	A0A540VK57	A0A540VK57	A0A540VK57	A0A540VK57	Litorilinea aerophila	3	3	22038.2	NAD(P)-dependent oxidoreductase	FKZ61_03740	FKZ61_03740	35.844	21	21	22038.2	4.34318	3.28865	1005	1051	-4.75542	-4.96502
872	A0A540VIM3	A0A540VIM3	A0A540VIM3	A0A540VIM3	Litorilinea aerophila	2	2	21944.4	Methylenetetrahydrofolate--tRNA-(uracil-5-)-methyltransferase TrmFO	trmFO	trmFO	50.782	20	20	21944.4	4.34132	3.20661	1055	1009	-4.83745	-4.89576
94	A0A540V9D9	A0A540V9D9	A0A540V9D9	A0A540V9D9	Litorilinea aerophila	2	2	21826.2	DNA starvation/stationary phase protection protein	FKZ61_21790	FKZ61_21790	19.279	10	10	21826.2	4.33898	3.55037	858	1052	-4.49369	-4.97263
1009	A0A540VK53	A0A540VK53	A0A540VK53	A0A540VK53	Litorilinea aerophila	2	2	21728.2	LVIVD repeat protein	FKZ61_03615	FKZ61_03615	83.459	9	9	21728.2	4.33702	3.56978	842	654	-4.47429	-4.31684
93	A0A540V9D7	A0A540V9D7	A0A540V9D7	A0A540V9D7	Litorilinea aerophila	1	1	21724.3	DNA 3'-5' helicase	FKZ61_21570	FKZ61_21570	91.701	36	36	21724.3	4.33695	2.78064	1219	1102	-5.26342	-5.06507
936	A0A540VJ94	A0A540VJ94	A0A540VJ94	A0A540VJ94	Litorilinea aerophila	2	2	21658.4	Gfo/Idh/MocA family oxidoreductase	FKZ61_05955	FKZ61_05955	43.359	19	19	21658.4	4.33563	3.41881	937	919	-4.62526	-4.7522
871	A0A540VIL6	A0A540VIL6	A0A540VIL6	A0A540VIL6	Litorilinea aerophila	2	2	21636	Phosphoribosylglycinamide formyltransferase	purN	purN	22.227	9	9	21636	4.33518	3.65105	803	948	-4.39301	-4.81015
13	A0A540V8G0	A0A540V8G0	A0A540V8G0	A0A540V8G0	Litorilinea aerophila	1	1	21598.9	Large ribosomal subunit protein uL10	rplJ	rplJ	18.959	7	7	21598.9	4.33443	3.48933	894	1095	-4.55473	-5.04094
1031	A0A540VKB8	A0A540VKB8	A0A540VKB8	A0A540VKB8	Litorilinea aerophila	2	2	21533	5-dehydro-2-deoxygluconokinase	iolC	iolC	36.859	13	13	21533	4.3331	3.51061	879	908	-4.53345	-4.73093
605	A0A540VF93	A0A540VF93	A0A540VF93	A0A540VF93	Litorilinea aerophila	1	1	21526.4	DASS family sodium-coupled anion symporter	FKZ61_12595	FKZ61_12595	58.071	13	13	21526.4	4.33297	3.21903	1045	960	-4.82504	-4.8251
370	A0A540VCS8	A0A540VCS8	A0A540VCS8	A0A540VCS8	Litorilinea aerophila	1	1	21498.8	7,8-dihydroneopterin aldolase	folB	folB	14.41	8	8	21498.8	4.33241	3.42932	929	1179	-4.61474	-5.2201
210	A0A540VAS5	A0A540VAS5	A0A540VAS5	A0A540VAS5	Litorilinea aerophila	2	2	21410.7	Flavoprotein oxidoreductase	FKZ61_19225	FKZ61_19225	49.381	15	15	21410.7	4.33063	3.38728	955	904	-4.65679	-4.72725
970	A0A540VJN3	A0A540VJN3	A0A540VJN3	A0A540VJN3	Litorilinea aerophila	1	1	21393.9	SDR family NAD(P)-dependent oxidoreductase	FKZ61_04920	FKZ61_04920	33.961	12	12	21393.9	4.33029	3.25111	1027	1084	-4.79296	-5.026
1239	A0A540VMM7	A0A540VMM7	A0A540VMM7	A0A540VMM7	Litorilinea aerophila	1	1	21218.1	Response regulator transcription factor	FKZ61_01060	FKZ61_01060	24.156	14	14	21218.1	4.32671	3.18058	1066	1188	-4.86349	-5.24448
610	A0A540VFA0	A0A540VFA0	A0A540VFA0	A0A540VFA0	Litorilinea aerophila	1	1	21153	ABC transporter permease	FKZ61_12360	FKZ61_12360	35.515	9	9	21153	4.32537	3.37113	964	1004	-4.67294	-4.88655
646	A0A540VFZ5	A0A540VFZ5	A0A540VFZ5	A0A540VFZ5	Litorilinea aerophila	2	2	21121.5	4Fe-4S dicluster domain-containing protein	FKZ61_11215	FKZ61_11215	62.335	20	20	21121.5	4.32472	3.2376	1036	933	-4.80646	-4.77575
484	A0A540VDY4	A0A540VDY4	A0A540VDY4	A0A540VDY4	Litorilinea aerophila	1	1	21081	Uncharacterized protein	FKZ61_14255	FKZ61_14255	22.157	5	5	21081	4.32389	3.62492	814	970	-4.41915	-4.83766
214	A0A540VAT3	A0A540VAT3	A0A540VAT3	A0A540VAT3	Litorilinea aerophila	1	1	21054.8	Hypoxanthine phosphoribosyltransferase	hpt	hpt	20.355	9	9	21054.8	4.32335	3.36911	968	1137	-4.67496	-5.13031
260	A0A540VBD6	A0A540VBD6	A0A540VBD6	A0A540VBD6	Litorilinea aerophila	1	1	20901.4	Ornithine carbamoyltransferase	argF	argF	33.858	10	10	20901.4	4.32018	3.32018	990	1044	-4.72389	-4.95825
1062	A0A540VKM9	A0A540VKM9	A0A540VKM9	A0A540VKM9	Litorilinea aerophila	1	1	20899.1	DUF368 domain-containing protein	FKZ61_04030	FKZ61_04030	31.929	7	7	20899.1	4.32013	3.47503	903	963	-4.56904	-4.82887
916	A0A540VJ10	A0A540VJ10	A0A540VJ10	A0A540VJ10	Litorilinea aerophila	1	1	20872.7	Dipeptide ABC transporter ATP-binding protein	FKZ61_05615	FKZ61_05615	38.095	15	15	20872.7	4.31958	3.14349	1088	1113	-4.90058	-5.08373
643	A0A540VFY9	A0A540VFY9	A0A540VFY9	A0A540VFY9	Litorilinea aerophila	2	2	20801.7	Peptidyl-prolyl cis-trans isomerase	FKZ61_11180	FKZ61_11180	17.995	7	7	20801.7	4.3181	3.75141	730	945	-4.29266	-4.80153
1127	A0A540VLE3	A0A540VLE3	A0A540VLE3	A0A540VLE3	Litorilinea aerophila	5	5	20779.9	Rieske 2Fe-2S domain-containing protein	FKZ61_01440	FKZ61_01440	65.401	29	29	20779.9	4.31764	3.41094	941	813	-4.63312	-4.58156
953	A0A540VJI3	A0A540VJI3	A0A540VJI3	A0A540VJI3	Litorilinea aerophila	2	2	20554.6	Transposase	FKZ61_06355	FKZ61_06355	19.828	11	11	20554.6	4.31291	3.47045	905	1094	-4.57361	-5.04036
557	A0A540VEN8	A0A540VEN8	A0A540VEN8	A0A540VEN8	Litorilinea aerophila	3	3	20505.2	Isoleucine--tRNA ligase	ileS	ileS	121.285	41	41	20505.2	4.31186	3.0578	1124	870	-4.98627	-4.66648
930	A0A540VJ85	A0A540VJ85	A0A540VJ85	A0A540VJ85	Litorilinea aerophila	1	1	20426.3	Amidohydrolase family protein	FKZ61_06055	FKZ61_06055	38.784	15	15	20426.3	4.31019	3.1341	1093	1115	-4.90997	-5.08534
696	A0A540VGL0	A0A540VGL0	A0A540VGL0	A0A540VGL0	Litorilinea aerophila	1	1	20394.6	ABC transporter ATP-binding protein	FKZ61_10345	FKZ61_10345	37.018	15	15	20394.6	4.30952	3.13342	1094	1123	-4.91064	-5.10625
688	A0A540VGH5	A0A540VGH5	A0A540VGH5	A0A540VGH5	Litorilinea aerophila	2	2	20299.6	S-methyl-5'-thioadenosine phosphorylase	mtnP	mtnP	32.52	7	7	20299.6	4.30749	3.64272	809	859	-4.40135	-4.65322
1262	A0A540VNH7	A0A540VNH7	A0A540VNH7	A0A540VNH7	Litorilinea aerophila	1	1	20297.2	Ribose ABC transporter permease	rbsC	rbsC	33.503	10	10	20297.2	4.30744	3.30744	999	1055	-4.73663	-4.97557
1238	A0A540VMM6	A0A540VMM6	A0A540VMM6	A0A540VMM6	Litorilinea aerophila	1	1	20280.6	Sugar ABC transporter ATP-binding protein	FKZ61_01150	FKZ61_01150	56.02	25	25	20280.6	4.30708	2.90914	1176	1141	-5.13493	-5.1506
544	A0A540VEJ6	A0A540VEJ6	A0A540VEJ6	A0A540VEJ6	Litorilinea aerophila	2	2	20162.8	DUF4340 domain-containing protein	FKZ61_13495	FKZ61_13495	41.041	13	13	20162.8	4.30455	3.44116	924	920	-4.60291	-4.75371
102	A0A540V9H3	A0A540V9H3	A0A540V9H3	A0A540V9H3	Litorilinea aerophila	4	4	20154.9	histidine kinase	FKZ61_21810	FKZ61_21810	98.734	32	32	20154.9	4.30438	3.25499	1024	800	-4.78908	-4.55863
431	A0A540VDC4	A0A540VDC4	A0A540VDC4	A0A540VDC4	Litorilinea aerophila	2	2	20118.4	Diguanylate cyclase	FKZ61_15225	FKZ61_15225	105.826	30	30	20118.4	4.30359	3.02794	1137	921	-5.01612	-4.75555
1015	A0A540VK75	A0A540VK75	A0A540VK75	A0A540VK75	Litorilinea aerophila	2	2	20091.2	Fumarylacetoacetate hydrolase family protein	FKZ61_06365	FKZ61_06365	32.002	20	20	20091.2	4.30301	3.1943	1059	1125	-4.84977	-5.10861
517	A0A540VEB6	A0A540VEB6	A0A540VEB6	A0A540VEB6	Litorilinea aerophila	1	1	20041.3	SRPBCC family protein	FKZ61_13745	FKZ61_13745	22.92	6	6	20041.3	4.30193	3.52377	871	1029	-4.52029	-4.9241
10	A0A540V8A8	A0A540V8A8	A0A540V8A8	A0A540V8A8	Litorilinea aerophila	1	1	20031.9	Chaperone protein DnaJ	dnaJ	dnaJ	40.968	14	14	20031.9	4.30172	3.15559	1077	1093	-4.88847	-5.04005
695	A0A540VGK4	A0A540VGK4	A0A540VGK4	A0A540VGK4	Litorilinea aerophila	1	1	19902.3	Carbohydrate ABC transporter permease	FKZ61_10140	FKZ61_10140	32.345	8	8	19902.3	4.2989	3.39581	951	1016	-4.64826	-4.90247
135	A0A540V9X4	A0A540V9X4	A0A540V9X4	A0A540V9X4	Litorilinea aerophila	1	1	19892	Carbohydrate ABC transporter permease	FKZ61_20655	FKZ61_20655	32.66	9	9	19892	4.29868	3.34444	980	1041	-4.69963	-4.94964
824	A0A540VI21	A0A540VI21	A0A540VI21	A0A540VI21	Litorilinea aerophila	1	1	19845.2	Mandelate racemase/muconate lactonizing enzyme family protein	FKZ61_07890	FKZ61_07890	41.976	14	14	19845.2	4.29766	3.15153	1080	1091	-4.89254	-5.03356
760	A0A540VHE6	A0A540VHE6	A0A540VHE6	A0A540VHE6	Litorilinea aerophila	2	2	19769.2	Electron transfer flavoprotein subunit alpha/FixB family protein	FKZ61_08465	FKZ61_08465	34.659	17	17	19769.2	4.29599	3.27551	1013	1067	-4.76856	-4.99276
1178	A0A540VLX7	A0A540VLX7	A0A540VLX7	A0A540VLX7	Litorilinea aerophila	1	1	19767.6	SMP-30/gluconolactonase/LRE family protein	FKZ61_01485	FKZ61_01485	31.556	14	14	19767.6	4.29595	3.14983	1082	1147	-4.89424	-5.15918
898	A0A540VIS9	A0A540VIS9	A0A540VIS9	A0A540VIS9	Litorilinea aerophila	2	2	19667.4	MoxR family ATPase	FKZ61_06950	FKZ61_06950	36.527	14	14	19667.4	4.29375	3.32589	986	1025	-4.71817	-4.91958
662	A0A540VG46	A0A540VG46	A0A540VG46	A0A540VG46	Litorilinea aerophila	2	2	19635.4	FAD-binding protein	FKZ61_11020	FKZ61_11020	39.238	15	15	19635.4	4.29304	3.29049	1004	1028	-4.75358	-4.92389
1126	A0A540VLD8	A0A540VLD8	A0A540VLD8	A0A540VLD8	Litorilinea aerophila	1	1	19561.6	Class I SAM-dependent methyltransferase	FKZ61_01385	FKZ61_01385	36.798	12	12	19561.6	4.2914	3.21222	1051	1088	-4.83184	-5.03004
847	A0A540VIF0	A0A540VIF0	A0A540VIF0	A0A540VIF0	Litorilinea aerophila	1	1	19553.6	ABC transporter permease	FKZ61_06590	FKZ61_06590	43.429	12	12	19553.6	4.29123	3.21205	1052	1045	-4.83202	-4.95826
410	A0A540VD50	A0A540VD50	A0A540VD50	A0A540VD50	Litorilinea aerophila	7	7	19481	DNA gyrase subunit B	gyrB	gyrB	73.662	29	29	19481	4.28961	3.53695	868	707	-4.50712	-4.4039
487	A0A540VDZ3	A0A540VDZ3	A0A540VDZ3	A0A540VDZ3	Litorilinea aerophila	1	1	19284.5	Amino acid permease	FKZ61_14370	FKZ61_14370	80.137	21	21	19284.5	4.28521	2.96299	1161	1037	-5.08108	-4.94127
335	A0A540VCB1	A0A540VCB1	A0A540VCB1	A0A540VCB1	Litorilinea aerophila	1	1	19256.2	NADH:ubiquinone reductase (non-electrogenic)	FKZ61_16885	FKZ61_16885	46.493	17	17	19256.2	4.28457	3.05412	1125	1118	-4.98995	-5.08658
1072	A0A540VKS1	A0A540VKS1	A0A540VKS1	A0A540VKS1	Litorilinea aerophila	1	1	19251.1	Alpha-L-fucosidase	FKZ61_02540	FKZ61_02540	55.343	22	22	19251.1	4.28446	2.94203	1166	1131	-5.10203	-5.12299
85	A0A540V9A6	A0A540V9A6	A0A540V9A6	A0A540V9A6	Litorilinea aerophila	2	2	19112.2	Spermidine/putrescine import ATP-binding protein PotA	potA	potA	41.627	17	17	19112.2	4.28131	3.22887	1042	1047	-4.8152	-4.95985
1080	A0A540VKU1	A0A540VKU1	A0A540VKU1	A0A540VKU1	Litorilinea aerophila	1	1	19105.7	CPBP family intramembrane metalloprotease	FKZ61_02765	FKZ61_02765	37.863	5	5	19105.7	4.28116	3.58219	835	850	-4.46187	-4.64768
894	A0A540VIS3	A0A540VIS3	A0A540VIS3	A0A540VIS3	Litorilinea aerophila	2	2	19046.8	Leucine--tRNA ligase	leuS	leuS	94.878	38	38	19046.8	4.27982	2.98744	1150	973	-5.05663	-4.84348
1141	A0A540VLI7	A0A540VLI7	A0A540VLI7	A0A540VLI7	Litorilinea aerophila	1	1	18933.8	ABC transporter substrate-binding protein	FKZ61_01725	FKZ61_01725	36.123	11	11	18933.8	4.27724	3.23585	1037	1078	-4.80822	-5.01446
353	A0A540VCL3	A0A540VCL3	A0A540VCL3	A0A540VCL3	Litorilinea aerophila	1	1	18893.5	Sugar ABC transporter substrate-binding protein	FKZ61_16595	FKZ61_16595	49.676	9	9	18893.5	4.27631	3.32207	989	938	-4.722	-4.78987
464	A0A540VDQ9	A0A540VDQ9	A0A540VDQ9	A0A540VDQ9	Litorilinea aerophila	2	2	18829.7	DNA topoisomerase (ATP-hydrolyzing)	gyrA	gyrA	112.686	44	44	18829.7	4.27484	2.80761	1213	1040	-5.23645	-4.9486
897	A0A540VIS8	A0A540VIS8	A0A540VIS8	A0A540VIS8	Litorilinea aerophila	2	2	18762.3	Uncharacterized protein	FKZ61_07125	FKZ61_07125	59.995	21	21	18762.3	4.27329	3.13081	1096	1010	-4.91326	-4.89916
171	A0A540VAC2	A0A540VAC2	A0A540VAC2	A0A540VAC2	Litorilinea aerophila	1	1	18717.1	PIG-L family deacetylase	FKZ61_20030	FKZ61_20030	30.787	10	10	18717.1	4.27224	3.27224	1014	1099	-4.77183	-5.04748
1171	A0A540VLW2	A0A540VLW2	A0A540VLW2	A0A540VLW2	Litorilinea aerophila	1	1	18712.3	Uncharacterized protein	FKZ61_03610	FKZ61_03610	139.256	34	34	18712.3	4.27213	2.74065	1230	1027	-5.30342	-4.92363
940	A0A540VJA1	A0A540VJA1	A0A540VJA1	A0A540VJA1	Litorilinea aerophila	1	1	18575.7	ABC transporter ATP-binding protein	FKZ61_08930	FKZ61_08930	50.092	21	21	18575.7	4.26895	2.94673	1163	1152	-5.09734	-5.16159
1034	A0A540VKC5	A0A540VKC5	A0A540VKC5	A0A540VKC5	Litorilinea aerophila	1	1	18542.5	DsbA family protein	FKZ61_03910	FKZ61_03910	26.209	5	5	18542.5	4.26817	3.5692	843	957	-4.47487	-4.82044
256	A0A540VBC1	A0A540VBC1	A0A540VBC1	A0A540VBC1	Litorilinea aerophila	1	1	18478.3	Large ribosomal subunit protein bL21	rplU	rplU	11.68	4	4	18478.3	4.26666	3.6646	795	1109	-4.37946	-5.07604
50	A0A540V8V5	A0A540V8V5	A0A540V8V5	A0A540V8V5	Litorilinea aerophila	1	1	18469.9	DUF58 domain-containing protein	FKZ61_22435	FKZ61_22435	59.953	17	17	18469.9	4.26646	3.03602	1134	1069	-5.00805	-4.99426
408	A0A540VD48	A0A540VD48	A0A540VD48	A0A540VD48	Litorilinea aerophila	1	1	18428.7	DUF4012 domain-containing protein	FKZ61_15640	FKZ61_15640	73.121	28	28	18428.7	4.26549	2.81834	1208	1133	-5.22573	-5.12571
181	A0A540VAG3	A0A540VAG3	A0A540VAG3	A0A540VAG3	Litorilinea aerophila	1	1	18359.9	Potassium channel protein	FKZ61_20130	FKZ61_20130	38.02	13	13	18359.9	4.26387	3.14993	1081	1110	-4.89414	-5.07815
298	A0A540VBW3	A0A540VBW3	A0A540VBW3	A0A540VBW3	Litorilinea aerophila	1	1	18337.2	Branched-chain amino acid ABC transporter permease	FKZ61_20875	FKZ61_20875	34.569	9	9	18337.2	4.26333	3.30909	997	1048	-4.73498	-4.96031
115	A0A540V9P6	A0A540V9P6	A0A540V9P6	A0A540V9P6	Litorilinea aerophila	1	1	18324	Branched-chain amino acid ABC transporter permease	FKZ61_20870	FKZ61_20870	32.504	5	5	18324	4.26302	3.72277	748	808	-4.32129	-4.57338
1154	A0A540VLM6	A0A540VLM6	A0A540VLM6	A0A540VLM6	Litorilinea aerophila	1	1	18261.2	Phosphonate ABC transporter ATP-binding protein	phnC	phnC	28.187	13	13	18261.2	4.26153	3.14759	1084	1175	-4.89648	-5.21045
900	A0A540VIT1	A0A540VIT1	A0A540VIT1	A0A540VIT1	Litorilinea aerophila	1	1	18200.7	Decaprenyl-phosphate phosphoribosyltransferase	FKZ61_07145	FKZ61_07145	33.866	11	11	18200.7	4.26009	3.2187	1046	1101	-4.82537	-5.05963
975	A0A540VJP8	A0A540VJP8	A0A540VJP8	A0A540VJP8	Litorilinea aerophila	2	2	18186.5	Uncharacterized protein	FKZ61_05005	FKZ61_05005	10.915	4	4	18186.5	4.25975	3.92471	631	976	-4.11936	-4.84536
388	A0A540VCZ2	A0A540VCZ2	A0A540VCZ2	A0A540VCZ2	Litorilinea aerophila	1	1	18164.2	Bifunctional NAD(P)H-hydrate repair enzyme	nnrD	nnrD	55.555	19	19	18164.2	4.25922	2.98046	1151	1111	-5.0636	-5.0829
1222	A0A540VME9	A0A540VME9	A0A540VME9	A0A540VME9	Litorilinea aerophila	1	1	18054.8	Xanthine dehydrogenase family protein molybdopterin-binding subunit	FKZ61_00710	FKZ61_00710	78.52	35	35	18054.8	4.25659	2.71252	1234	1171	-5.33154	-5.20058
1193	A0A540VM45	A0A540VM45	A0A540VM45	A0A540VM45	Litorilinea aerophila	1	1	17852.3	Phospholipid carrier-dependent glycosyltransferase	FKZ61_00170	FKZ61_00170	95.518	40	40	17852.3	4.25169	2.64963	1246	1164	-5.39443	-5.17837
175	A0A540VAD7	A0A540VAD7	A0A540VAD7	A0A540VAD7	Litorilinea aerophila	1	1	17835.8	AAA family ATPase	FKZ61_20120	FKZ61_20120	62.566	26	26	17835.8	4.25129	2.83632	1204	1158	-5.20775	-5.17543
139	A0A540VA15	A0A540VA15	A0A540VA15	A0A540VA15	Litorilinea aerophila	2	2	17804.9	Extracellular solute-binding protein	FKZ61_20790	FKZ61_20790	49.732	15	15	17804.9	4.25054	3.27597	1012	968	-4.7681	-4.83549
454	A0A540VDM1	A0A540VDM1	A0A540VDM1	A0A540VDM1	Litorilinea aerophila	2	2	17666.4	Sugar phosphate isomerase/epimerase	FKZ61_14715	FKZ61_14715	28.202	11	11	17666.4	4.24715	3.4424	921	1023	-4.60167	-4.91541
943	A0A540VJC0	A0A540VJC0	A0A540VJC0	A0A540VJC0	Litorilinea aerophila	1	1	17644.1	BACON domain-containing protein	FKZ61_06335	FKZ61_06335	67.755	20	20	17644.1	4.2466	2.94557	1165	1089	-5.0985	-5.03158
113	A0A540V9M6	A0A540V9M6	A0A540V9M6	A0A540V9M6	Litorilinea aerophila	1	1	17628.8	1-(5-phosphoribosyl)-5-[(5-phosphoribosylamino)methylideneamino] imidazole-4-carboxamide isomerase	hisA	hisA	46.444	21	21	17628.8	4.24622	2.924	1171	1178	-5.12006	-5.21715
561	A0A540VEQ9	A0A540VEQ9	A0A540VEQ9	A0A540VEQ9	Litorilinea aerophila	1	1	17589.9	DUF983 domain-containing protein	FKZ61_12645	FKZ61_12645	15.019	4	4	17589.9	4.24526	3.6432	808	1065	-4.40086	-4.98824
615	A0A540VFD7	A0A540VFD7	A0A540VFD7	A0A540VFD7	Litorilinea aerophila	2	2	17510.1	M20 family metallopeptidase	FKZ61_14540	FKZ61_14540	40.873	18	18	17510.1	4.24329	3.12946	1097	1105	-4.91461	-5.06719
863	A0A540VII1	A0A540VII1	A0A540VII1	A0A540VII1	Litorilinea aerophila	1	1	17482.7	Uncharacterized protein	FKZ61_06760	FKZ61_06760	43.97	16	16	17482.7	4.24261	3.03849	1132	1134	-5.00558	-5.12644
80	A0A540V979	A0A540V979	A0A540V979	A0A540V979	Litorilinea aerophila	1	1	17336.8	GNAT family N-acetyltransferase	FKZ61_22050	FKZ61_22050	24.285	7	7	17336.8	4.23897	3.39387	953	1087	-4.6502	-5.02888
89	A0A540V9C8	A0A540V9C8	A0A540V9C8	A0A540V9C8	Litorilinea aerophila	1	1	17329.6	PDZ domain-containing protein	FKZ61_21605	FKZ61_21605	115.35	22	22	17329.6	4.23879	2.89637	1182	978	-5.1477	-4.8497
1204	A0A540VM72	A0A540VM72	A0A540VM72	A0A540VM72	Litorilinea aerophila	1	1	17255	Sugar ABC transporter permease	FKZ61_04260	FKZ61_04260	35.559	9	9	17255	4.23691	3.28267	1008	1053	-4.76139	-4.97447
873	A0A540VIM5	A0A540VIM5	A0A540VIM5	A0A540VIM5	Litorilinea aerophila	1	1	17242.5	Dihydrodipicolinate synthase family protein	FKZ61_09640	FKZ61_09640	30.843	12	12	17242.5	4.2366	3.15742	1076	1151	-4.88665	-5.16151
1266	A0A540VNU1	A0A540VNU1	A0A540VNU1	A0A540VNU1	Litorilinea aerophila	1	1	17242.1	Glycosyltransferase RgtA/B/C/D-like domain-containing protein	FKZ61_00165	FKZ61_00165	97.886	32	32	17242.1	4.23659	2.73144	1233	1117	-5.31263	-5.08593
446	A0A540VDJ9	A0A540VDJ9	A0A540VDJ9	A0A540VDJ9	Litorilinea aerophila	1	1	17173	ABC transporter ATP-binding protein	FKZ61_14570	FKZ61_14570	68.887	29	29	17173	4.23485	2.77245	1224	1168	-5.27162	-5.1975
1058	A0A540VKK8	A0A540VKK8	A0A540VKK8	A0A540VKK8	Litorilinea aerophila	1	1	17112.4	SDR family oxidoreductase	FKZ61_04055	FKZ61_04055	27.926	9	9	17112.4	4.23331	3.27907	1010	1112	-4.765	-5.08301
450	A0A540VDL4	A0A540VDL4	A0A540VDL4	A0A540VDL4	Litorilinea aerophila	2	2	17072	tRNA N6-adenosine threonylcarbamoyltransferase	tsaD	tsaD	37.462	13	13	17072	4.23228	3.30104	1000	1033	-4.74303	-4.93346
1181	A0A540VLZ5	A0A540VLZ5	A0A540VLZ5	A0A540VLZ5	Litorilinea aerophila	2	2	17062	dolichyl-phosphate beta-glucosyltransferase	FKZ61_01635	FKZ61_01635	29.208	10	10	17062	4.23203	3.5073	881	967	-4.53677	-4.83529
398	A0A540VD28	A0A540VD28	A0A540VD28	A0A540VD28	Litorilinea aerophila	1	1	17020.9	DUF4432 family protein	FKZ61_15485	FKZ61_15485	40.54	11	11	17020.9	4.23098	3.18959	1064	1076	-4.85448	-5.01061
928	A0A540VJ61	A0A540VJ61	A0A540VJ61	A0A540VJ61	Litorilinea aerophila	1	1	16969.6	ABC transporter permease	FKZ61_05680	FKZ61_05680	39.406	13	13	16969.6	4.22967	3.11573	1104	1120	-4.92834	-5.0968
685	A0A540VGF4	A0A540VGF4	A0A540VGF4	A0A540VGF4	Litorilinea aerophila	2	2	16915.2	Cell division protein FtsZ	ftsZ	ftsZ	40.363	15	15	16915.2	4.22828	3.25691	1022	1038	-4.78715	-4.94519
1177	A0A540VLX6	A0A540VLX6	A0A540VLX6	A0A540VLX6	Litorilinea aerophila	1	1	16812.8	Aspartate--tRNA(Asp/Asn) ligase	aspS	aspS	67.293	29	29	16812.8	4.22564	2.76324	1226	1177	-5.28082	-5.21688
581	A0A540VF22	A0A540VF22	A0A540VF22	A0A540VF22	Litorilinea aerophila	1	1	16804.8	Uroporphyrinogen decarboxylase	FKZ61_12145	FKZ61_12145	36.942	18	18	16804.8	4.22543	2.97016	1155	1195	-5.07391	-5.27041
907	A0A540VIU7	A0A540VIU7	A0A540VIU7	A0A540VIU7	Litorilinea aerophila	1	1	16782.3	VWA domain-containing protein	FKZ61_06945	FKZ61_06945	52.456	16	16	16782.3	4.22485	3.02073	1141	1106	-5.02334	-5.06756
1121	A0A540VLC0	A0A540VLC0	A0A540VLC0	A0A540VLC0	Litorilinea aerophila	1	1	16771.2	Methionine biosynthesis protein MetW	metW	metW	24.211	9	9	16771.2	4.22456	3.27032	1015	1146	-4.77375	-5.15375
1263	A0A540VNM0	A0A540VNM0	A0A540VNM0	A0A540VNM0	Litorilinea aerophila	1	1	16701.6	Threonine--tRNA ligase	thrS	thrS	71.54	27	27	16701.6	4.22276	2.79139	1215	1153	-5.25267	-5.16214
635	A0A540VFU6	A0A540VFU6	A0A540VFU6	A0A540VFU6	Litorilinea aerophila	1	1	16689.5	Quinate 5-dehydrogenase	FKZ61_10930	FKZ61_10930	33.211	16	16	16689.5	4.22244	3.01832	1142	1194	-5.02574	-5.26848
126	A0A540V9U0	A0A540V9U0	A0A540V9U0	A0A540V9U0	Litorilinea aerophila	1	1	16524.3	Cytochrome C biogenesis protein transmembrane domain-containing protein	FKZ61_20990	FKZ61_20990	32.768	6	6	16524.3	4.21812	3.43997	926	980	-4.60409	-4.85267
165	A0A540VAA1	A0A540VAA1	A0A540VAA1	A0A540VAA1	Litorilinea aerophila	2	2	16521.2	CRISPR system Cms protein Csm5	csm5	csm5	43.422	21	21	16521.2	4.21804	3.1605	1072	1075	-4.88357	-5.00988
308	A0A540VC05	A0A540VC05	A0A540VC05	A0A540VC05	Litorilinea aerophila	1	1	16469.4	Phosphate ABC transporter ATP-binding protein	pstB	pstB	30.864	16	16	16469.4	4.21668	3.01256	1143	1206	-5.03151	-5.30608
768	A0A540VHH6	A0A540VHH6	A0A540VHH6	A0A540VHH6	Litorilinea aerophila	2	2	16466.6	o-succinylbenzoate synthase	menC	menC	41.262	13	13	16466.6	4.2166	3.32349	988	992	-4.72058	-4.86905
1139	A0A540VLH9	A0A540VLH9	A0A540VLH9	A0A540VLH9	Litorilinea aerophila	2	2	16449	YfhO family protein	FKZ61_01675	FKZ61_01675	111.581	48	48	16449	4.21614	2.76198	1227	1071	-5.28209	-4.99852
1124	A0A540VLD5	A0A540VLD5	A0A540VLD5	A0A540VLD5	Litorilinea aerophila	1	1	16446.4	Sugar ABC transporter permease	FKZ61_01500	FKZ61_01500	33.021	7	7	16446.4	4.21607	3.37097	965	1024	-4.67309	-4.91832
629	A0A540VFR7	A0A540VFR7	A0A540VFR7	A0A540VFR7	Litorilinea aerophila	2	2	16420.3	Uncharacterized protein	FKZ61_10735	FKZ61_10735	98.712	36	36	16420.3	4.21538	2.80796	1212	1074	-5.23611	-5.00576
995	A0A540VJX8	A0A540VJX8	A0A540VJX8	A0A540VJX8	Litorilinea aerophila	1	1	16349.8	Glycosyltransferase family 4 protein	FKZ61_05070	FKZ61_05070	42.214	21	21	16349.8	4.21351	2.8913	1185	1201	-5.15277	-5.29133
255	A0A540VBB9	A0A540VBB9	A0A540VBB9	A0A540VBB9	Litorilinea aerophila	1	1	16304.7	Large ribosomal subunit protein bL31	rpmE	rpmE	12.728	5	5	16304.7	4.21231	3.51334	877	1165	-4.53072	-5.18998
12	A0A540V8D5	A0A540V8D5	A0A540V8D5	A0A540V8D5	Litorilinea aerophila	1	1	16296.3	Carbamoyl phosphate synthase large chain	carB	carB	121.439	43	43	16296.3	4.21209	2.57862	1258	1140	-5.46545	-5.14511
772	A0A540VHK4	A0A540VHK4	A0A540VHK4	A0A540VHK4	Litorilinea aerophila	3	3	16213.8	1,4-dihydroxy-2-naphthoyl-CoA synthase	menB	menB	30.901	12	12	16213.8	4.20988	3.49989	887	956	-4.54418	-4.81822
343	A0A540VCG4	A0A540VCG4	A0A540VCG4	A0A540VCG4	Litorilinea aerophila	2	2	16144.3	Sugar ABC transporter permease	FKZ61_19890	FKZ61_19890	35.566	15	15	16144.3	4.20802	3.23884	1034	1079	-4.80522	-5.01821
204	A0A540VAQ3	A0A540VAQ3	A0A540VAQ3	A0A540VAQ3	Litorilinea aerophila	2	2	16134.1	Septum site-determining protein MinD	minD	minD	28.578	15	15	16134.1	4.20774	3.31705	992	1092	-4.72702	-5.03501
64	A0A540V904	A0A540V904	A0A540V904	A0A540V904	Litorilinea aerophila	1	1	16047.6	Auracyanin	FKZ61_22200	FKZ61_22200	18.767	5	5	16047.6	4.20541	3.50644	883	1086	-4.53763	-5.02825
78	A0A540V970	A0A540V970	A0A540V970	A0A540V970	Litorilinea aerophila	1	1	16030.9	O-antigen ligase family protein	FKZ61_21995	FKZ61_21995	49.128	9	9	16030.9	4.20496	3.25072	1028	989	-4.79335	-4.86604
574	A0A540VEZ4	A0A540VEZ4	A0A540VEZ4	A0A540VEZ4	Litorilinea aerophila	2	2	16008.9	Lecithin--cholesterol acyltransferase	FKZ61_12940	FKZ61_12940	53.435	25	25	16008.9	4.20436	3.09914	1112	1061	-4.94492	-4.98112
183	A0A540VAH1	A0A540VAH1	A0A540VAH1	A0A540VAH1	Litorilinea aerophila	1	1	15999.6	Aldo/keto reductase	FKZ61_19910	FKZ61_19910	35.828	17	17	15999.6	4.20411	2.97366	1152	1199	-5.07041	-5.2802
831	A0A540VI38	A0A540VI38	A0A540VI38	A0A540VI38	Litorilinea aerophila	1	1	15861.7	diphosphomevalonate decarboxylase	mvaD	mvaD	38.314	11	11	15861.7	4.20035	3.15896	1074	1103	-4.88511	-5.06577
1073	A0A540VKS5	A0A540VKS5	A0A540VKS5	A0A540VKS5	Litorilinea aerophila	1	1	15798.5	Uncharacterized protein	FKZ61_02870	FKZ61_02870	31.416	9	9	15798.5	4.19862	3.24437	1032	1104	-4.79969	-5.06656
491	A0A540VE09	A0A540VE09	A0A540VE09	A0A540VE09	Litorilinea aerophila	1	1	15774.4	Type-4 uracil-DNA glycosylase	FKZ61_17365	FKZ61_17365	25.87	10	10	15774.4	4.19795	3.19795	1058	1167	-4.84611	-5.19734
1003	A0A540VK32	A0A540VK32	A0A540VK32	A0A540VK32	Litorilinea aerophila	3	3	15745.7	Extracellular solute-binding protein	FKZ61_08275	FKZ61_08275	50.342	17	17	15745.7	4.19716	3.36535	974	913	-4.67871	-4.7408
627	A0A540VFQ9	A0A540VFQ9	A0A540VFQ9	A0A540VFQ9	Litorilinea aerophila	2	2	15729.5	Alpha-glucosidase/alpha-galactosidase	FKZ61_10740	FKZ61_10740	53.213	19	19	15729.5	4.19671	3.21084	1053	995	-4.83323	-4.87123
1016	A0A540VK76	A0A540VK76	A0A540VK76	A0A540VK76	Litorilinea aerophila	1	1	15658.1	Cobalamin biosynthesis protein CbiM	FKZ61_03540	FKZ61_03540	33.335	4	4	15658.1	4.19474	3.59268	828	883	-4.45139	-4.69251
500	A0A540VE49	A0A540VE49	A0A540VE49	A0A540VE49	Litorilinea aerophila	1	1	15639.1	M28 family peptidase	FKZ61_13730	FKZ61_13730	160.747	38	38	15639.1	4.19421	2.61443	1252	1064	-5.42964	-4.98752
522	A0A540VED4	A0A540VED4	A0A540VED4	A0A540VED4	Litorilinea aerophila	1	1	15545	CpsD/CapB family tyrosine-protein kinase	FKZ61_13180	FKZ61_13180	23.311	12	12	15545	4.19159	3.11241	1106	1216	-4.93166	-5.32812
600	A0A540VF75	A0A540VF75	A0A540VF75	A0A540VF75	Litorilinea aerophila	2	2	15402.8	1,4-alpha-glucan branching enzyme GlgB	glgB	glgB	86.391	30	30	15402.8	4.1876	2.93115	1169	1036	-5.11292	-4.94047
230	A0A540VB12	A0A540VB12	A0A540VB12	A0A540VB12	Litorilinea aerophila	1	1	15376.6	Energy-coupling factor transporter transmembrane protein EcfT	FKZ61_22185	FKZ61_22185	33.158	11	11	15376.6	4.18686	3.14547	1085	1139	-4.8986	-5.14203
1167	A0A540VLS6	A0A540VLS6	A0A540VLS6	A0A540VLS6	Litorilinea aerophila	1	1	15227.6	Glycosyltransferase family 2 protein	FKZ61_02140	FKZ61_02140	34.605	13	13	15227.6	4.18263	3.06869	1120	1170	-4.97538	-5.20026
456	A0A540VDN1	A0A540VDN1	A0A540VDN1	A0A540VDN1	Litorilinea aerophila	1	1	15171.2	Uncharacterized protein	FKZ61_14780	FKZ61_14780	18.923	6	6	15171.2	4.18102	3.40287	946	1135	-4.6412	-5.12823
329	A0A540VC99	A0A540VC99	A0A540VC99	A0A540VC99	Litorilinea aerophila	1	1	15044.1	LacI family transcriptional regulator	FKZ61_16785	FKZ61_16785	37.381	14	14	15044.1	4.17737	3.03124	1136	1173	-5.01283	-5.2042
1115	A0A540VL53	A0A540VL53	A0A540VL53	A0A540VL53	Litorilinea aerophila	1	1	15035.7	Signal recognition particle protein	ffh	ffh	50.348	23	23	15035.7	4.17712	2.8154	1210	1200	-5.22867	-5.29071
593	A0A540VF55	A0A540VF55	A0A540VF55	A0A540VF55	Litorilinea aerophila	2	2	15031	Nucleoside diphosphate kinase	ndk	ndk	16.461	9	9	15031	4.17699	3.46179	910	1136	-4.58227	-5.12984
375	A0A540VCU0	A0A540VCU0	A0A540VCU0	A0A540VCU0	Litorilinea aerophila	2	2	14996.7	ABC transporter ATP-binding protein	FKZ61_16085	FKZ61_16085	38.826	20	20	14996.7	4.176	3.13319	1095	1116	-4.91088	-5.08578
1185	A0A540VM28	A0A540VM28	A0A540VM28	A0A540VM28	Litorilinea aerophila	1	1	14953.4	MoxR family ATPase	FKZ61_00065	FKZ61_00065	35.737	15	15	14953.4	4.17474	2.99865	1148	1193	-5.04542	-5.25632
1206	A0A540VM82	A0A540VM82	A0A540VM82	A0A540VM82	Litorilinea aerophila	2	2	14678.9	Aminotransferase class I/II-fold pyridoxal phosphate-dependent enzyme	FKZ61_04315	FKZ61_04315	44.05	21	21	14678.9	4.16669	3.09384	1115	1107	-4.95023	-5.0703
965	A0A540VJL9	A0A540VJL9	A0A540VJL9	A0A540VJL9	Litorilinea aerophila	1	1	14581.7	SH3 domain-containing protein	FKZ61_04770	FKZ61_04770	30.102	8	8	14581.7	4.16381	3.46704	908	986	-4.57703	-4.86246
151	A0A540VA58	A0A540VA58	A0A540VA58	A0A540VA58	Litorilinea aerophila	2	2	14551.3	Csm4 C-terminal domain-containing protein	FKZ61_20265	FKZ61_20265	42.991	20	20	14551.3	4.1629	3.12619	1098	1100	-4.91788	-5.04852
594	A0A540VF56	A0A540VF56	A0A540VF56	A0A540VF56	Litorilinea aerophila	1	1	14541.1	Acetolactate synthase small subunit	ilvN	ilvN	21.297	10	10	14541.1	4.1626	3.1626	1070	1211	-4.88147	-5.31717
1145	A0A540VLJ9	A0A540VLJ9	A0A540VLJ9;A0A540VG02	A0A540VLJ9	Litorilinea aerophila	4	4;1	14425.3	histidine kinase;histidine kinase	FKZ61_01700;FKZ61_11190	FKZ61_01700	179.742	69;38	69	14425.3	4.15912	2.69002	1238	987	-5.35405	-4.86342
8	A0A540V891	A0A540V891	A0A540V891	A0A540V891	Litorilinea aerophila	1	1	14385	Phosphoribosylamine--glycine ligase	purD	purD	44.005	14	14	14385	4.15791	3.01178	1145	1142	-5.03228	-5.1528
713	A0A540VGS9	A0A540VGS9	A0A540VGS9	A0A540VGS9	Litorilinea aerophila	1	1	14377.6	ABC transporter permease	FKZ61_09495	FKZ61_09495	36.345	8	8	14377.6	4.15769	3.2546	1025	1068	-4.78947	-4.99305
810	A0A540VHW8	A0A540VHW8	A0A540VHW8	A0A540VHW8	Litorilinea aerophila	1	1	14356.2	NAD(P)/FAD-dependent oxidoreductase	FKZ61_07650	FKZ61_07650	42.54	24	24	14356.2	4.15704	2.77683	1221	1235	-5.26724	-5.40246
37	A0A540V8Q9	A0A540V8Q9	A0A540V8Q9	A0A540V8Q9	Litorilinea aerophila	1	1	14313.6	histidine kinase	FKZ61_22865	FKZ61_22865	75.41	32	32	14313.6	4.15575	2.6506	1245	1198	-5.39347	-5.28006
1155	A0A540VLM7	A0A540VLM7	A0A540VLM7	A0A540VLM7	Litorilinea aerophila	1	1	14175.2	Polysaccharide pyruvyl transferase domain-containing protein	FKZ61_01670	FKZ61_01670	50.576	19	19	14175.2	4.15153	2.87278	1190	1181	-5.17129	-5.23137
1110	A0A540VL35	A0A540VL35	A0A540VL35	A0A540VL35	Litorilinea aerophila	1	1	14152.3	Uncharacterized protein	FKZ61_03465	FKZ61_03465	57.063	16	16	14152.3	4.15083	2.94671	1164	1121	-5.09736	-5.10503
852	A0A540VIF8	A0A540VIF8	A0A540VIF8	A0A540VIF8	Litorilinea aerophila	1	1	14104.5	ABC transporter ATP-binding protein	FKZ61_06585	FKZ61_06585	39.858	15	15	14104.5	4.14936	2.97327	1153	1182	-5.0708	-5.23431
95	A0A540V9E0	A0A540V9E0	A0A540V9E0	A0A540V9E0	Litorilinea aerophila	3	3	14088.2	Transketolase	FKZ61_22035	FKZ61_22035	33.794	13	13	14088.2	4.14886	3.4085	943	994	-4.63557	-4.87075
541	A0A540VEI6	A0A540VEI6	A0A540VEI6	A0A540VEI6	Litorilinea aerophila	1	1	14064.4	Haloacid dehalogenase	FKZ61_13445	FKZ61_13445	26.319	10	10	14064.4	4.14812	3.14812	1083	1186	-4.89595	-5.2397
582	A0A540VF24	A0A540VF24	A0A540VF24	A0A540VF24	Litorilinea aerophila	1	1	13978.4	UTP--glucose-1-phosphate uridylyltransferase	FKZ61_12205	FKZ61_12205	31.745	11	11	13978.4	4.14546	3.10406	1110	1172	-4.94	-5.20235
63	A0A540V903	A0A540V903	A0A540V903	A0A540V903	Litorilinea aerophila	1	1	13962.3	DUF2079 domain-containing protein	FKZ61_22155	FKZ61_22155	98.791	37	37	13962.3	4.14496	2.57676	1259	1185	-5.46731	-5.23661
72	A0A540V950	A0A540V950	A0A540V950	A0A540V950	Litorilinea aerophila	1	1	13957.4	Transketolase	FKZ61_22040	FKZ61_22040	31.608	10	10	13957.4	4.1448	3.1448	1087	1154	-4.89926	-5.16349
59	A0A540V8Z1	A0A540V8Z1	A0A540V8Z1	A0A540V8Z1	Litorilinea aerophila	1	1	13946.3	PA14 domain-containing protein	FKZ61_22420	FKZ61_22420	141.54	46	46	13946.3	4.14446	2.4817	1266	1159	-5.56237	-5.17551
443	A0A540VDJ0	A0A540VDJ0	A0A540VDJ0	A0A540VDJ0	Litorilinea aerophila	1	1	13917.7	tRNA-splicing ligase RtcB	rtcB	rtcB	52.57	15	15	13917.7	4.14357	2.96748	1158	1128	-5.07659	-5.11987
419	A0A540VD75	A0A540VD75	A0A540VD75	A0A540VD75	Litorilinea aerophila	1	1	13845.4	Crp/Fnr family transcriptional regulator	FKZ61_15550	FKZ61_15550	24.68	10	10	13845.4	4.14131	3.14131	1089	1196	-4.90276	-5.27444
700	A0A540VGM3	A0A540VGM3	A0A540VGM3	A0A540VGM3	Litorilinea aerophila	1	1	13647.1	Extracellular solute-binding protein	FKZ61_09215	FKZ61_09215	49.745	8	8	13647.1	4.13504	3.23195	1040	1002	-4.81212	-4.87939
664	A0A540VG51	A0A540VG51	A0A540VG51	A0A540VG51	Litorilinea aerophila	1	1	13588.7	ABC transporter ATP-binding protein	FKZ61_11355	FKZ61_11355	27.465	11	11	13588.7	4.13318	3.09179	1116	1197	-4.95228	-5.27752
1044	A0A540VKF9	A0A540VKF9	A0A540VKF9	A0A540VKF9	Litorilinea aerophila	2	2	13574.8	Leucine-binding protein domain-containing protein	FKZ61_06840	FKZ61_06840	33.609	10	10	13574.8	4.13273	3.39501	952	1005	-4.64905	-4.88662
349	A0A540VCJ1	A0A540VCJ1	A0A540VCJ1	A0A540VCJ1	Litorilinea aerophila	1	1	13564.1	30S ribosomal protein S14	FKZ61_16310	FKZ61_16310	7.28	1	1	13564.1	4.13239	4.13239	515	952	-3.91168	-4.81356
1271	A0A540VPG4	A0A540VPG4	A0A540VPG4	A0A540VPG4	Litorilinea aerophila	1	1	13540.1	RNA polymerase sigma factor SigA	rpoD	rpoD	44.665	12	12	13540.1	4.13162	3.05244	1126	1122	-4.99163	-5.10568
233	A0A540VB42	A0A540VB42	A0A540VB42	A0A540VB42	Litorilinea aerophila	1	1	13507.9	Peptidase T	pepT	pepT	46.101	19	19	13507.9	4.13059	2.85183	1198	1202	-5.19223	-5.29254
118	A0A540V9R0	A0A540V9R0	A0A540V9R0	A0A540V9R0	Litorilinea aerophila	2	2	13479.4	Large ribosomal subunit protein bL35	rpmI	rpmI	7.848	2	2	13479.4	4.12967	3.99899	583	1022	-4.04508	-4.91434
371	A0A540VCT1	A0A540VCT1	A0A540VCT1	A0A540VCT1	Litorilinea aerophila	1	1	13427.1	Alpha-ketoacid dehydrogenase subunit beta	FKZ61_16030	FKZ61_16030	37.672	19	19	13427.1	4.12798	2.84923	1200	1231	-5.19484	-5.38284
553	A0A540VEL7	A0A540VEL7	A0A540VEL7	A0A540VEL7	Litorilinea aerophila	1	1	13211.5	LUD domain-containing protein	FKZ61_13550	FKZ61_13550	32.183	18	18	13211.5	4.12095	2.86568	1193	1245	-5.17839	-5.43478
844	A0A540VID8	A0A540VID8	A0A540VID8	A0A540VID8	Litorilinea aerophila	2	2	13204	Extracellular solute-binding protein	FKZ61_06490	FKZ61_06490	55.35	22	22	13204	4.12071	3.03851	1131	1085	-5.00555	-5.02646
274	A0A540VBL5	A0A540VBL5	A0A540VBL5	A0A540VBL5	Litorilinea aerophila	1	1	13121.6	SH3 domain-containing protein	FKZ61_18195	FKZ61_18195	58.477	11	11	13121.6	4.11799	3.07659	1119	1050	-4.96747	-4.96451
1116	A0A540VL59	A0A540VL59	A0A540VL59	A0A540VL59	Litorilinea aerophila	1	1	13077.1	cysteine-S-conjugate beta-lyase	FKZ61_02790	FKZ61_02790	43.529	20	20	13077.1	4.11651	2.81548	1209	1224	-5.22859	-5.35383
29	A0A540V8N7	A0A540V8N7	A0A540V8N7	A0A540V8N7	Litorilinea aerophila	1	1	13043.8	L-lactate dehydrogenase	ldh	ldh	34.269	14	14	13043.8	4.1154	2.96928	1156	1203	-5.07479	-5.30391
1209	A0A540VM94	A0A540VM94	A0A540VM94	A0A540VM94	Litorilinea aerophila	1	1	13005.8	cellulase	FKZ61_00450	FKZ61_00450	93.112	21	21	13005.8	4.11414	2.79192	1214	1098	-5.25215	-5.04716
737	A0A540VH51	A0A540VH51	A0A540VH51	A0A540VH51	Litorilinea aerophila	1	1	12990.5	SH3 domain-containing protein	FKZ61_09800	FKZ61_09800	27.41	9	9	12990.5	4.11363	3.15938	1073	1176	-4.88468	-5.21079
554	A0A540VEL8	A0A540VEL8	A0A540VEL8	A0A540VEL8	Litorilinea aerophila	1	1	12968.6	Adenine phosphoribosyltransferase	FKZ61_13615	FKZ61_13615	19.743	6	6	12968.6	4.11289	3.33474	983	1162	-4.70932	-5.17793
1033	A0A540VKC4	A0A540VKC4	A0A540VKC4	A0A540VKC4	Litorilinea aerophila	1	1	12951.8	Quinol:cytochrome C oxidoreductase	FKZ61_04160	FKZ61_04160	46.888	10	10	12951.8	4.11233	3.11233	1107	1082	-4.93174	-5.0247
174	A0A540VAD0	A0A540VAD0	A0A540VAD0	A0A540VAD0	Litorilinea aerophila	1	1	12934.7	Phospholipid carrier-dependent glycosyltransferase	FKZ61_20085	FKZ61_20085	75.749	22	22	12934.7	4.11176	2.76933	1225	1148	-5.27473	-5.15938
229	A0A540VB08	A0A540VB08	A0A540VB08	A0A540VB08	Litorilinea aerophila	1	1	12904.5	NAD(P)-dependent oxidoreductase	FKZ61_19000	FKZ61_19000	28.682	12	12	12904.5	4.11074	3.03156	1135	1212	-5.01251	-5.31892
246	A0A540VBA4	A0A540VBA4	A0A540VBA4	A0A540VBA4	Litorilinea aerophila	1	1	12886.7	GTPase Der	der	der	50.734	18	18	12886.7	4.11014	2.85487	1197	1190	-5.1892	-5.24792
854	A0A540VIG0	A0A540VIG0	A0A540VIG0	A0A540VIG0	Litorilinea aerophila	2	2	12826.5	Extracellular solute-binding protein	FKZ61_06645	FKZ61_06645	50.62	14	14	12826.5	4.10811	3.12495	1099	1057	-4.91912	-4.97882
655	A0A540VG16	A0A540VG16	A0A540VG16	A0A540VG16	Litorilinea aerophila	1	1	12743.3	FtsX-like permease family protein	FKZ61_11345	FKZ61_11345	107.607	28	28	12743.3	4.10528	2.65812	1241	1127	-5.38594	-5.11812
172	A0A540VAC7	A0A540VAC7	A0A540VAC7	A0A540VAC7	Litorilinea aerophila	1	1	12697.7	GNAT family N-acetyltransferase	FKZ61_20125	FKZ61_20125	34.175	12	12	12697.7	4.10373	3.02454	1140	1191	-5.01952	-5.24983
205	A0A540VAQ4	A0A540VAQ4	A0A540VAQ4	A0A540VAQ4	Litorilinea aerophila	1	1	12558.8	Class I SAM-dependent rRNA methyltransferase	FKZ61_19455	FKZ61_19455	45.285	14	14	12558.8	4.09895	2.95282	1162	1169	-5.09125	-5.19931
462	A0A540VDQ4	A0A540VDQ4	A0A540VDQ4	A0A540VDQ4	Litorilinea aerophila	1	1	12444.8	Tetratricopeptide repeat protein	FKZ61_14880	FKZ61_14880	66.951	21	21	12444.8	4.09499	2.77277	1223	1174	-5.2713	-5.20956
418	A0A540VD70	A0A540VD70	A0A540VD70	A0A540VD70	Litorilinea aerophila	1	1	12430.6	Polysaccharide pyruvyl transferase domain-containing protein	FKZ61_15765	FKZ61_15765	52.909	18	18	12430.6	4.09449	2.83922	1203	1189	-5.20485	-5.24534
712	A0A540VGS6	A0A540VGS6	A0A540VGS6	A0A540VGS6	Litorilinea aerophila	1	1	12403	ABC transporter ATP-binding protein	FKZ61_09490	FKZ61_09490	38.309	16	16	12403	4.09353	2.88941	1186	1218	-5.15466	-5.33538
614	A0A540VFC5	A0A540VFC5	A0A540VFC5	A0A540VFC5	Litorilinea aerophila	2	2	12254.3	L-glutamate gamma-semialdehyde dehydrogenase	FKZ61_11470	FKZ61_11470	132.742	52	52	12254.3	4.08829	2.50681	1265	1163	-5.53726	-5.17827
1089	A0A540VKW3	A0A540VKW3	A0A540VKW3	A0A540VKW3	Litorilinea aerophila	1	1	12219.4	Monovalent cation/H(+) antiporter subunit G	FKZ61_02795	FKZ61_02795	13.806	6	6	12219.4	4.08705	3.3089	998	1226	-4.73517	-5.35912
1037	A0A540VKD5	A0A540VKD5	A0A540VKD5	A0A540VKD5	Litorilinea aerophila	2	2	12170.8	Alpha/beta hydrolase	FKZ61_04275	FKZ61_04275	30.227	13	13	12170.8	4.08532	3.1916	1063	1138	-4.85247	-5.13609
1223	A0A540VMF3	A0A540VMF3	A0A540VMF3	A0A540VMF3	Litorilinea aerophila	1	1	12148.8	ABC transporter ATP-binding protein	FKZ61_00660	FKZ61_00660	65.034	34	34	12148.8	4.08453	2.55305	1262	1246	-5.49101	-5.44189
1197	A0A540VM54	A0A540VM54	A0A540VM54	A0A540VM54	Litorilinea aerophila	1	1	12131.5	Transport permease protein	FKZ61_02125	FKZ61_02125	34.309	8	8	12131.5	4.08391	3.18082	1065	1119	-4.86324	-5.09185
992	A0A540VJW2	A0A540VJW2	A0A540VJW2	A0A540VJW2	Litorilinea aerophila	1	1	12110.9	Insulinase family protein	FKZ61_05260	FKZ61_05260	48.445	13	13	12110.9	4.08318	2.96923	1157	1144	-5.07483	-5.15361
1050	A0A540VKI0	A0A540VKI0	A0A540VKI0	A0A540VKI0	Litorilinea aerophila	1	1	12013	Inositol 2-dehydrogenase	iolG	iolG	37.097	17	17	12013	4.07965	2.8492	1201	1233	-5.19486	-5.38955
641	A0A540VFY2	A0A540VFY2	A0A540VFY2	A0A540VFY2	Litorilinea aerophila	1	1	12009.6	Gfo/Idh/MocA family oxidoreductase	FKZ61_11160	FKZ61_11160	39.93	13	13	12009.6	4.07953	2.96559	1159	1187	-5.07848	-5.2412
263	A0A540VBE2	A0A540VBE2	A0A540VBE2	A0A540VBE2	Litorilinea aerophila	1	1	12005.3	ABC transporter ATP-binding protein	FKZ61_18555	FKZ61_18555	28.768	11	11	12005.3	4.07937	3.03798	1133	1209	-5.00609	-5.3112
1013	A0A540VK61	A0A540VK61	A0A540VK61	A0A540VK61	Litorilinea aerophila	2	2	12000.5	Enolase C-terminal domain-containing protein	FKZ61_03670	FKZ61_03670	43.675	20	20	12000.5	4.0792	3.04683	1130	1129	-4.99724	-5.12102
929	A0A540VJ75	A0A540VJ75	A0A540VJ75	A0A540VJ75	Litorilinea aerophila	2	2	11942.2	ABC transporter permease	FKZ61_06100	FKZ61_06100	30.233	8	8	11942.2	4.07708	3.41793	938	1018	-4.62614	-4.90968
212	A0A540VAS9	A0A540VAS9	A0A540VAS9	A0A540VAS9	Litorilinea aerophila	1	1	11883.7	3'(2'),5'-bisphosphate nucleotidase CysQ	FKZ61_19200	FKZ61_19200	32.159	16	16	11883.7	4.07495	2.87083	1191	1243	-5.17324	-5.42995
1018	A0A540VK78	A0A540VK78	A0A540VK78	A0A540VK78	Litorilinea aerophila	1	1	11733	DUF11 domain-containing protein	FKZ61_03605	FKZ61_03605	190.727	46	46	11733	4.06941	2.40665	1269	1130	-5.63742	-5.12102
20	A0A540V8I6	A0A540V8I6	A0A540V8I6	A0A540V8I6	Litorilinea aerophila	1	1	11728.9	ABC transporter permease	FKZ61_23025	FKZ61_23025	42.384	11	11	11728.9	4.06926	3.02786	1138	1143	-5.0162	-5.15302
471	A0A540VDT7	A0A540VDT7	A0A540VDT7	A0A540VDT7	Litorilinea aerophila	1	1	11689.9	UvrABC system protein B	uvrB	uvrB	78.05	29	29	11689.9	4.06781	2.60541	1255	1208	-5.43865	-5.3103
507	A0A540VE77	A0A540VE77	A0A540VE77	A0A540VE77	Litorilinea aerophila	1	1	11682.5	Gfo/Idh/MocA family oxidoreductase	FKZ61_13910	FKZ61_13910	44.737	14	14	11682.5	4.06754	2.92141	1172	1184	-5.12266	-5.23601
363	A0A540VCP6	A0A540VCP6	A0A540VCP6	A0A540VCP6	Litorilinea aerophila	2	2	11654.3	Glycerol-3-phosphate dehydrogenase	glpA	glpA	66.104	27	27	11654.3	4.06649	2.82388	1206	1155	-5.22019	-5.16398
524	A0A540VED7	A0A540VED7	A0A540VED7	A0A540VED7	Litorilinea aerophila	2	2	11592	Homoserine dehydrogenase	FKZ61_13230	FKZ61_13230	41.907	18	18	11592	4.06416	3.02529	1139	1150	-5.01877	-5.16051
3	A0A540V839	A0A540V839	A0A540V839	A0A540V839	Litorilinea aerophila	1	1	11503.1	O-acetyl-ADP-ribose deacetylase	FKZ61_23575	FKZ61_23575	19.183	10	10	11503.1	4.06081	3.06081	1121	1249	-4.98325	-5.46436
467	A0A540VDS0	A0A540VDS0	A0A540VDS0	A0A540VDS0	Litorilinea aerophila	1	1	11473.6	Adenosylhomocysteinase	ahcY	ahcY	46.524	19	19	11473.6	4.0597	2.78095	1218	1227	-5.26312	-5.35946
147	A0A540VA34	A0A540VA34	A0A540VA34	A0A540VA34	Litorilinea aerophila	1	1	11470.2	Gfo/Idh/MocA family oxidoreductase	FKZ61_20595	FKZ61_20595	38.525	14	14	11470.2	4.05957	2.91344	1173	1207	-5.13062	-5.3089
920	A0A540VJ34	A0A540VJ34	A0A540VJ34	A0A540VJ34	Litorilinea aerophila	3	3	11449.9	PLP-dependent aminotransferase family protein	FKZ61_05890	FKZ61_05890	44.931	18	18	11449.9	4.0588	3.24222	1033	1021	-4.80185	-4.91332
1067	A0A540VKQ7	A0A540VKQ7	A0A540VKQ7	A0A540VKQ7	Litorilinea aerophila	1	1	11434.1	Gfo/Idh/MocA family oxidoreductase	FKZ61_02675	FKZ61_02675	36.063	15	15	11434.1	4.0582	2.88211	1188	1230	-5.16196	-5.36891
137	A0A540V9Y4	A0A540V9Y4	A0A540V9Y4	A0A540V9Y4	Litorilinea aerophila	1	1	11378	Probable lipid II flippase MurJ	murJ	murJ	57.409	15	15	11378	4.05607	2.87997	1189	1156	-5.16409	-5.16913
45	A0A540V8T7	A0A540V8T7	A0A540V8T7	A0A540V8T7	Litorilinea aerophila	1	1	11297.9	Chlorite dismutase family protein	FKZ61_22515	FKZ61_22515	29.896	17	17	11297.9	4.053	2.82255	1207	1254	-5.22152	-5.50993
658	A0A540VG24	A0A540VG24	A0A540VG24	A0A540VG24	Litorilinea aerophila	1	1	11218.7	Alpha/beta fold hydrolase	FKZ61_10920	FKZ61_10920	39.678	14	14	11218.7	4.04994	2.90381	1179	1205	-5.14025	-5.30572
628	A0A540VFR5	A0A540VFR5	A0A540VFR5	A0A540VFR5	Litorilinea aerophila	1	1	11156.1	Anthranilate synthase component 1	trpE	trpE	55.112	26	26	11156.1	4.04751	2.63254	1249	1244	-5.41153	-5.4343
96	A0A540V9E1	A0A540V9E1	A0A540V9E1	A0A540V9E1	Litorilinea aerophila	1	1	11084.2	Pyrroline-5-carboxylate reductase	proC	proC	28.632	11	11	11084.2	4.0447	3.00331	1146	1222	-5.04076	-5.34792
954	A0A540VJI4	A0A540VJI4	A0A540VJI4	A0A540VJI4	Litorilinea aerophila	1	1	10947.4	Cytochrome d ubiquinol oxidase subunit II	FKZ61_04635	FKZ61_04635	36.745	8	8	10947.4	4.03931	3.13622	1092	1124	-4.90785	-5.10667
378	A0A540VCV1	A0A540VCV1	A0A540VCV1	A0A540VCV1	Litorilinea aerophila	2	2	10881.1	Carbon monoxide dehydrogenase subunit G	FKZ61_16005	FKZ61_16005	27.742	9	9	10881.1	4.03667	3.25371	1026	1126	-4.79036	-5.11124
203	A0A540VAQ0	A0A540VAQ0	A0A540VAQ0	A0A540VAQ0	Litorilinea aerophila	2	2	10856.7	2Fe-2S iron-sulfur cluster binding domain-containing protein	FKZ61_22660	FKZ61_22660	51.679	21	21	10856.7	4.0357	2.97127	1154	1132	-5.07279	-5.1235
730	A0A540VGZ2	A0A540VGZ2	A0A540VGZ2	A0A540VGZ2	Litorilinea aerophila	1	1	10812.7	Ribulokinase	araB	araB	61.563	24	24	10812.7	4.03393	2.65372	1243	1228	-5.39034	-5.36504
232	A0A540VB35	A0A540VB35	A0A540VB35	A0A540VB35	Litorilinea aerophila	1	1	10803.6	FAD-dependent thymidylate synthase	thyX	thyX	40.436	15	15	10803.6	4.03357	2.85748	1195	1221	-5.18659	-5.34384
1137	A0A540VLH5	A0A540VLH5	A0A540VLH5	A0A540VLH5	Litorilinea aerophila	1	1	10778.4	SH3 domain-containing protein	FKZ61_01435	FKZ61_01435	129.768	31	31	10778.4	4.03255	2.54119	1263	1145	-5.50287	-5.15373
914	A0A540VIY4	A0A540VIY4	A0A540VIY4	A0A540VIY4	Litorilinea aerophila	1	1	10679.4	Transcriptional regulator	FKZ61_07150	FKZ61_07150	63.325	24	24	10679.4	4.02855	2.64834	1247	1225	-5.39573	-5.35818
1260	A0A540VN55	A0A540VN55	A0A540VN55	A0A540VN55	Litorilinea aerophila	1	1	10631.4	Solute-binding protein family 5 domain-containing protein	FKZ61_01415	FKZ61_01415	64.607	13	13	10631.4	4.02659	2.91265	1175	1114	-5.13142	-5.08516
991	A0A540VJV9	A0A540VJV9	A0A540VJV9	A0A540VJV9	Litorilinea aerophila	1	1	10537.7	UvrABC system protein A	uvrA	uvrA	111.192	49	49	10537.7	4.02275	2.33255	1271	1242	-5.71152	-5.42946
570	A0A540VEX5	A0A540VEX5	A0A540VEX5	A0A540VEX5	Litorilinea aerophila	1	1	10512.6	Glycerophosphoryl diester phosphodiesterase membrane domain-containing protein	FKZ61_15595	FKZ61_15595	32.965	8	8	10512.6	4.02171	3.11862	1101	1157	-4.92545	-5.17141
291	A0A540VBV0	A0A540VBV0	A0A540VBV0	A0A540VBV0	Litorilinea aerophila	1	1	10490.5	Sugar kinase	FKZ61_17830	FKZ61_17830	35.468	15	15	10490.5	4.0208	2.8447	1202	1238	-5.19936	-5.41355
859	A0A540VIH3	A0A540VIH3	A0A540VIH3	A0A540VIH3	Litorilinea aerophila	1	1	10388.8	Zinc-binding dehydrogenase	FKZ61_09240	FKZ61_09240	37.447	17	17	10388.8	4.01657	2.78612	1217	1247	-5.25795	-5.44855
390	A0A540VCZ5	A0A540VCZ5	A0A540VCZ5	A0A540VCZ5	Litorilinea aerophila	1	1	10382.9	WYL domain-containing protein	FKZ61_15460	FKZ61_15460	39.832	14	14	10382.9	4.01632	2.87019	1192	1219	-5.17388	-5.33766
192	A0A540VAL6	A0A540VAL6	A0A540VAL6	A0A540VAL6	Litorilinea aerophila	1	1	10325.8	NADH-quinone oxidoreductase subunit I	nuoI	nuoI	17.556	6	6	10325.8	4.01392	3.23577	1038	1215	-4.80829	-5.32789
445	A0A540VDJ7	A0A540VDJ7	A0A540VDJ7	A0A540VDJ7	Litorilinea aerophila	1	1	10289.8	ABC transporter ATP-binding protein	FKZ61_14565	FKZ61_14565	66.81	23	23	10289.8	4.01241	2.65068	1244	1217	-5.39339	-5.33257
351	A0A540VCJ7	A0A540VCJ7	A0A540VCJ7	A0A540VCJ7	Litorilinea aerophila	1	1	10156.5	Zinc-binding dehydrogenase	FKZ61_16960	FKZ61_16960	36.43	14	14	10156.5	4.00674	2.86062	1194	1232	-5.18345	-5.38601
546	A0A540VEJ9	A0A540VEJ9	A0A540VEJ9	A0A540VEJ9	Litorilinea aerophila	1	1	10137.1	Iron-sulfur cluster-binding protein	FKZ61_13555	FKZ61_13555	53.021	21	21	10137.1	4.00591	2.68369	1239	1234	-5.36037	-5.39994
586	A0A540VF28	A0A540VF28	A0A540VF28	A0A540VF28	Litorilinea aerophila	1	1	9939.61	Haloacid dehalogenase-like hydrolase domain-containing protein 2	FKZ61_12225	FKZ61_12225	28.831	8	8	9939.61	3.99737	3.09428	1114	1192	-4.94979	-5.25395
962	A0A540VJK8	A0A540VJK8	A0A540VJK8	A0A540VJK8	Litorilinea aerophila	1	1	9925.16	PH domain-containing protein	FKZ61_04720	FKZ61_04720	20.593	3	3	9925.16	3.99674	3.51962	875	1054	-4.52445	-4.97475
537	A0A540VEH7	A0A540VEH7	A0A540VEH7	A0A540VEH7	Litorilinea aerophila	1	1	9922.93	Aminotransferase	FKZ61_16395	FKZ61_16395	40.661	14	14	9922.93	3.99664	2.85051	1199	1223	-5.19355	-5.3484
266	A0A540VBF7	A0A540VBF7	A0A540VBF7	A0A540VBF7	Litorilinea aerophila	1	1	9867.11	Uncharacterized protein	FKZ61_18510	FKZ61_18510	25.076	6	6	9867.11	3.99419	3.21604	1049	1166	-4.82803	-5.19279
548	A0A540VEK4	A0A540VEK4	A0A540VEK4	A0A540VEK4	Litorilinea aerophila	1	1	9831.23	Chromosome partition protein Smc	FKZ61_13545	FKZ61_13545	33.789	12	12	9831.23	3.99261	2.91343	1174	1229	-5.13064	-5.36589
384	A0A540VCX8	A0A540VCX8	A0A540VCX8	A0A540VCX8	Litorilinea aerophila	1	1	9727.12	Sugar phosphate isomerase/epimerase	FKZ61_16145	FKZ61_16145	28.927	15	15	9727.12	3.98798	2.81189	1211	1260	-5.23217	-5.53489
987	A0A540VJU2	A0A540VJU2	A0A540VJU2	A0A540VJU2	Litorilinea aerophila	1	1	9712.55	Insulinase family protein	FKZ61_05265	FKZ61_05265	46.21	18	18	9712.55	3.98733	2.73206	1231	1236	-5.31201	-5.41129
568	A0A540VEV5	A0A540VEV5	A0A540VEV5	A0A540VEV5	Litorilinea aerophila	1	1	9547.13	Carbohydrate ABC transporter permease	FKZ61_15480	FKZ61_15480	38.515	12	12	9547.13	3.97987	2.90069	1180	1213	-5.14338	-5.32177
264	A0A540VBE5	A0A540VBE5	A0A540VBE5	A0A540VBE5	Litorilinea aerophila	1	1	9425.27	Branched-chain amino acid ABC transporter permease	FKZ61_18550	FKZ61_18550	48.291	12	12	9425.27	3.97429	2.89511	1183	1180	-5.14895	-5.22911
1084	A0A540VKV0	A0A540VKV0	A0A540VKV0	A0A540VKV0	Litorilinea aerophila	1	1	9383.71	ATP-binding cassette domain-containing protein	FKZ61_02920	FKZ61_02920	35.808	17	17	9383.71	3.97237	2.74193	1229	1255	-5.30214	-5.51218
686	A0A540VGG0	A0A540VGG0	A0A540VGG0	A0A540VGG0	Litorilinea aerophila	1	1	9324.75	Gfo/Idh/MocA family oxidoreductase	FKZ61_10490	FKZ61_10490	50.219	21	21	9324.75	3.96964	2.64742	1248	1248	-5.39665	-5.4598
100	A0A540V9F7	A0A540V9F7	A0A540V9F7	A0A540V9F7	Litorilinea aerophila	2	2	9269.73	Patatin-like phospholipase family protein	FKZ61_21675	FKZ61_21675	36.016	20	20	9269.73	3.96707	2.9353	1168	1210	-5.10877	-5.3163
1096	A0A540VKX6	A0A540VKX6	A0A540VKX6	A0A540VKX6	Litorilinea aerophila	1	1	9262.29	DUF4397 domain-containing protein	FKZ61_03145	FKZ61_03145	145.521	36	36	9262.29	3.96672	2.41042	1268	1183	-5.63365	-5.23475
926	A0A540VJ55	A0A540VJ55	A0A540VJ55	A0A540VJ55	Litorilinea aerophila	1	1	9198.27	Sugar phosphate isomerase/epimerase	FKZ61_05950	FKZ61_05950	30.991	15	15	9198.27	3.96371	2.78762	1216	1258	-5.25645	-5.52924
158	A0A540VA85	A0A540VA85	A0A540VA85	A0A540VA85	Litorilinea aerophila	1	1	9182.67	mannonate dehydratase	FKZ61_20620	FKZ61_20620	35.537	16	16	9182.67	3.96297	2.75885	1228	1252	-5.28522	-5.49856
402	A0A540VD37	A0A540VD37	A0A540VD37	A0A540VD37	Litorilinea aerophila	1	1	9146.53	PH domain-containing protein	FKZ61_15680	FKZ61_15680	15.765	8	8	9146.53	3.96126	3.05817	1123	1261	-4.9859	-5.55223
391	A0A540VD09	A0A540VD09	A0A540VD09	A0A540VD09	Litorilinea aerophila	1	1	8753.48	MFS transporter	FKZ61_16275	FKZ61_16275	45.281	13	13	8753.48	3.94218	2.82824	1205	1214	-5.21583	-5.32393
434	A0A540VDE7	A0A540VDE7	A0A540VDE7	A0A540VDE7	Litorilinea aerophila	1	1	8687.28	Isocitrate dehydrogenase [NADP]	FKZ61_15335	FKZ61_15335	52.735	19	19	8687.28	3.93888	2.66013	1240	1241	-5.38394	-5.42586
184	A0A540VAH2	A0A540VAH2	A0A540VAH2	A0A540VAH2	Litorilinea aerophila	1	1	8676.25	4-alpha-glucanotransferase	malQ	malQ	59.638	21	21	8676.25	3.93833	2.61611	1251	1239	-5.42795	-5.41645
1191	A0A540VM41	A0A540VM41	A0A540VM41	A0A540VM41	Litorilinea aerophila	1	1	8628.47	ABC transporter permease	FKZ61_00145	FKZ61_00145	79.17	16	16	8628.47	3.93593	2.73181	1232	1161	-5.31225	-5.17771
536	A0A540VEH6	A0A540VEH6	A0A540VEH6	A0A540VEH6	Litorilinea aerophila	1	1	8584.98	DUF3048 domain-containing protein	FKZ61_13395	FKZ61_13395	57.692	17	17	8584.98	3.93374	2.70329	1237	1220	-5.34078	-5.34368
1245	A0A540VMN9	A0A540VMN9	A0A540VMN9	A0A540VMN9	Litorilinea aerophila	1	1	8563.84	Zinc-binding dehydrogenase	FKZ61_01180	FKZ61_01180	61.048	21	21	8563.84	3.93267	2.61045	1253	1237	-5.43362	-5.41197
1190	A0A540VM38	A0A540VM38	A0A540VM38	A0A540VM38	Litorilinea aerophila	1	1	8507.22	TlpA family protein disulfide reductase	FKZ61_00125	FKZ61_00125	25.036	11	11	8507.22	3.92979	2.88839	1187	1257	-5.15567	-5.52113
90	A0A540V9C9	A0A540V9C9	A0A540V9C9	A0A540V9C9	Litorilinea aerophila	1	1	8366.2	ABC transporter substrate-binding protein	FKZ61_21740	FKZ61_21740	53.408	14	14	8366.2	3.92253	2.7764	1222	1204	-5.26767	-5.30408
514	A0A540VEA0	A0A540VEA0	A0A540VEA0	A0A540VEA0	Litorilinea aerophila	1	1	8179.78	8-amino-7-ketopelargonate synthase	FKZ61_14010	FKZ61_14010	42.932	18	18	8179.78	3.91274	2.65747	1242	1256	-5.3866	-5.51784
1043	A0A540VKF8	A0A540VKF8	A0A540VKF8	A0A540VKF8	Litorilinea aerophila	1	1	8110.81	ABC transporter substrate-binding protein	FKZ61_04440	FKZ61_04440	51.15	20	20	8110.81	3.90906	2.60803	1254	1251	-5.43603	-5.49121
132	A0A540V9W2	A0A540V9W2	A0A540V9W2	A0A540V9W2	Litorilinea aerophila	1	1	7845.52	FAD-binding oxidoreductase	FKZ61_20700	FKZ61_20700	54.193	21	21	7845.52	3.89462	2.5724	1260	1253	-5.47166	-5.50174
470	A0A540VDT1	A0A540VDT1	A0A540VDT1	A0A540VDT1	Litorilinea aerophila	1	1	7678.7	NAD(P)/FAD-dependent oxidoreductase	FKZ61_14940	FKZ61_14940	47.298	15	15	7678.7	3.88529	2.7092	1235	1240	-5.33487	-5.42405
231	A0A540VB30	A0A540VB30	A0A540VB30	A0A540VB30	Litorilinea aerophila	1	1	7029.8	Methyltransferase domain-containing protein	FKZ61_19045	FKZ61_19045	24.207	9	9	7029.8	3.84694	2.8927	1184	1259	-5.15137	-5.53145
981	A0A540VJS6	A0A540VJS6	A0A540VJS6	A0A540VJS6	Litorilinea aerophila	1	1	6861.12	Gfo/Idh/MocA family oxidoreductase	FKZ61_05080	FKZ61_05080	39.109	18	18	6861.12	3.8364	2.58112	1257	1266	-5.46294	-5.63469
775	A0A540VHL2	A0A540VHL2	A0A540VHL2	A0A540VHL2	Litorilinea aerophila	1	1	6851.98	NAD-dependent epimerase/dehydratase family protein	FKZ61_08945	FKZ61_08945	34.546	16	16	6851.98	3.83582	2.6317	1250	1267	-5.41237	-5.63799
44	A0A540V8T5	A0A540V8T5	A0A540V8T5	A0A540V8T5	Litorilinea aerophila	1	1	6672.69	Delta-aminolevulinic acid dehydratase	hemB	hemB	40.398	17	17	6672.69	3.8243	2.59385	1256	1262	-5.45021	-5.60788
905	A0A540VIU5	A0A540VIU5	A0A540VIU5	A0A540VIU5	Litorilinea aerophila	1	1	6468.59	dolichyl-phosphate beta-glucosyltransferase	FKZ61_06710	FKZ61_06710	29.2	9	9	6468.59	3.81081	2.85657	1196	1250	-5.1875	-5.48614
609	A0A540VF98	A0A540VF98	A0A540VF98	A0A540VF98	Litorilinea aerophila	1	1	6239.21	Sulfatase-like hydrolase/transferase	FKZ61_12510	FKZ61_12510	66.026	32	32	6239.21	3.79513	2.28998	1272	1269	-5.75409	-5.69839
1000	A0A540VK06	A0A540VK06	A0A540VK06	A0A540VK06	Litorilinea aerophila	1	1	6053.34	SWIM-type domain-containing protein	FKZ61_05245	FKZ61_05245	9.983	4	4	6053.34	3.782	3.17994	1067	1264	-4.86413	-5.62889
168	A0A540VAB2	A0A540VAB2	A0A540VAB2	A0A540VAB2	Litorilinea aerophila	1	1	5999	Guanylate kinase	gmk	gmk	24.901	10	10	5999	3.77808	2.77808	1220	1265	-5.26599	-5.63379
699	A0A540VGL7	A0A540VGL7	A0A540VGL7	A0A540VGL7	Litorilinea aerophila	1	1	5559.41	Class I SAM-dependent methyltransferase	FKZ61_10375	FKZ61_10375	28.711	11	11	5559.41	3.74503	2.70364	1236	1268	-5.34043	-5.6464
483	A0A540VDX9	A0A540VDX9	A0A540VDX9	A0A540VDX9	Litorilinea aerophila	1	1	5512.72	Aminopeptidase	FKZ61_14270	FKZ61_14270	42.085	15	15	5512.72	3.74137	2.56527	1261	1263	-5.47879	-5.61869
276	A0A540VBM2	A0A540VBM2	A0A540VBM2	A0A540VBM2	Litorilinea aerophila	1	1	4434.71	WecB/TagA/CpsF family glycosyltransferase	FKZ61_18170	FKZ61_18170	29.003	16	16	4434.71	3.64687	2.44275	1267	1272	-5.60132	-5.9029
1147	A0A540VLK8	A0A540VLK8	A0A540VLK8	A0A540VLK8	Litorilinea aerophila	1	1	4107.91	Tyrosine-type recombinase/integrase	FKZ61_01830	FKZ61_01830	37.003	12	12	4107.91	3.61362	2.53444	1264	1270	-5.50963	-5.70541
744	A0A540VH77	A0A540VH77	A0A540VH77	A0A540VH77	Litorilinea aerophila	1	1	3221.59	Iron-sulfur cluster carrier protein	FKZ61_08545	FKZ61_08545	37.889	13	13	3221.59	3.50807	2.39413	1270	1271	-5.64994	-5.83545
