# Supplementary material for: A multilayered cell envelope of a member of the Chloroflexota offers an anchoring platform for the archaellum
Source: Front Microbiol. 2026 Jun 17;17:1850455. doi: 10.3389/fmicb.2026.1850455 (PMC13319060; doi:10.3389/fmicb.2026.1850455)
Supplement: Supplementary file 4 [file Table_4.xlsx]

## Sheet: Sheet1
Supplementary Table 4. Members of archaellated Chloroflexota with information on PilO and PilN homologs, as well as the presence of peptidoglycanbiosynthesis genes.
assembly	taxonomy	pilO	PilN	PG biosynthsis
GCA_020634115.1	d__Bacteria;p__Chloroflexota;c__Anaerolineae;o__Aggregatilineales;f__A4b;g__;s__	yes	yes	yes
GCA_020634135.1	d__Bacteria;p__Chloroflexota;c__Anaerolineae;o__Aggregatilineales;f__A4b;g__;s__	yes	yes	yes
GCA_937974245.1	d__Bacteria;p__Chloroflexota;c__Anaerolineae;o__Aggregatilineales;f__A4b;g__;s__	no	no	yes
GCA_022843385.1	d__Bacteria;p__Chloroflexota;c__Anaerolineae;o__Aggregatilineales;f__A4b;g__CFX2;s__	no	no	yes
GCA_020161935.1	d__Bacteria;p__Chloroflexota;c__Anaerolineae;o__Aggregatilineales;f__A4b;g__CFX2;s__	yes	yes	yes
GCA_034432255.1	d__Bacteria;p__Chloroflexota;c__Anaerolineae;o__Aggregatilineales;f__A4b;g__CFX2;s__CFX2 sp016124855	no	no	yes
GCA_016223085.1	d__Bacteria;p__Chloroflexota;c__Anaerolineae;o__Aggregatilineales;f__A4b;g__CFX2;s__CFX2 sp016223085	yes	yes	yes
GCA_017303635.1	d__Bacteria;p__Chloroflexota;c__Anaerolineae;o__Aggregatilineales;f__A4b;g__CFX2;s__CFX2 sp017303635	yes	yes	yes
GCA_002699585.1	d__Bacteria;p__Chloroflexota;c__Anaerolineae;o__Aggregatilineales;f__A4b;g__GCA-2699585;s__GCA-2699585 sp002699585	yes	no	yes
GCA_019912905.1	d__Bacteria;p__Chloroflexota;c__Anaerolineae;o__Aggregatilineales;f__A4b;g__GCA-2702065;s__	yes	yes	yes
GCA_002702065.1	d__Bacteria;p__Chloroflexota;c__Anaerolineae;o__Aggregatilineales;f__A4b;g__GCA-2702065;s__GCA-2702065 sp002702065	yes	yes	yes
GCA_034435675.1	d__Bacteria;p__Chloroflexota;c__Anaerolineae;o__Aggregatilineales;f__A4b;g__JACAER01;s__	no	no	yes
GCA_033763755.1	d__Bacteria;p__Chloroflexota;c__Anaerolineae;o__Aggregatilineales;f__A4b;g__OLB15;s__	yes	yes	yes
GCA_020849765.1	d__Bacteria;p__Chloroflexota;c__Anaerolineae;o__Aggregatilineales;f__A4b;g__OLB15;s__	yes	yes	yes
GCA_937988705.1	d__Bacteria;p__Chloroflexota;c__Anaerolineae;o__Aggregatilineales;f__A4b;g__OLB15;s__	no	no	yes
GCA_030834905.1	d__Bacteria;p__Chloroflexota;c__Anaerolineae;o__Aggregatilineales;f__A4b;g__OLB15;s__	no	no	yes
GCA_026645745.1	d__Bacteria;p__Chloroflexota;c__Anaerolineae;o__Aggregatilineales;f__A4b;g__OLB15;s__	no	no	yes
GCA_937927665.1	d__Bacteria;p__Chloroflexota;c__Anaerolineae;o__Aggregatilineales;f__A4b;g__OLB15;s__	no	no	yes
GCA_014879865.1	d__Bacteria;p__Chloroflexota;c__Anaerolineae;o__Aggregatilineales;f__A4b;g__OLB15;s__OLB15 sp014879865	yes	no	yes
GCA_016713325.1	d__Bacteria;p__Chloroflexota;c__Anaerolineae;o__Aggregatilineales;f__A4b;g__OLB15;s__OLB15 sp016713325	yes	no	yes
GCA_016717205.1	d__Bacteria;p__Chloroflexota;c__Anaerolineae;o__Aggregatilineales;f__A4b;g__OLB15;s__OLB15 sp016717205	yes	no	yes
GCA_016713355.1	d__Bacteria;p__Chloroflexota;c__Anaerolineae;o__Aggregatilineales;f__A4b;g__OLB15;s__OLB15 sp016717205	yes	no	yes
GCA_012514435.1	d__Bacteria;p__Chloroflexota;c__Anaerolineae;o__Aggregatilineales;f__Aggregatilineaceae;g__;s__	yes	yes	yes
GCA_035323605.1	d__Bacteria;p__Chloroflexota;c__Anaerolineae;o__Aggregatilineales;f__Aggregatilineaceae;g__Aggregatilinea;s__	yes	yes	yes
GCA_003569045.1	d__Bacteria;p__Chloroflexota;c__Anaerolineae;o__Aggregatilineales;f__Aggregatilineaceae;g__Aggregatilinea;s__Aggregatilinea lenta	no	no	yes
GCF_003569045.1	d__Bacteria;p__Chloroflexota;c__Anaerolineae;o__Aggregatilineales;f__Aggregatilineaceae;g__Aggregatilinea;s__Aggregatilinea lenta	yes	yes	yes
GCA_016234525.1	d__Bacteria;p__Chloroflexota;c__Anaerolineae;o__Aggregatilineales;f__Aggregatilineaceae;g__JACRBK01;s__JACRBK01 sp016234525	yes	yes	yes
GCA_034437075.1	d__Bacteria;p__Chloroflexota;c__Anaerolineae;o__Aggregatilineales;f__J027;g__;s__	no	no	yes
GCA_013112715.1	d__Bacteria;p__Chloroflexota;c__Anaerolineae;o__Aggregatilineales;f__J027;g__CFX10;s__CFX10 sp013112715	yes	yes	yes
GCA_010092845.1	d__Bacteria;p__Chloroflexota;c__Anaerolineae;o__Aggregatilineales;f__J027;g__J027;s__J027 sp010092845	yes	yes	yes
GCA_019637615.1	d__Bacteria;p__Chloroflexota;c__Anaerolineae;o__Aggregatilineales;f__UBA2796;g__;s__	yes	yes	yes
GCA_020850075.1	d__Bacteria;p__Chloroflexota;c__Anaerolineae;o__Aggregatilineales;f__UBA2796;g__;s__	yes	yes	yes
GCA_019637555.1	d__Bacteria;p__Chloroflexota;c__Anaerolineae;o__Aggregatilineales;f__UBA2796;g__;s__	yes	yes	yes
GCA_013791645.1	d__Bacteria;p__Chloroflexota;c__Anaerolineae;o__Anaerolineales;f__Anaerolineaceae;g__UBA6107;s__	yes	no	no
GCA_030583885.1	d__Bacteria;p__Chloroflexota;c__Anaerolineae;o__Anaerolineales;f__EnvOPS12;g__OLB14;s__	yes	no	yes
GCA_023459215.1	d__Bacteria;p__Chloroflexota;c__Anaerolineae;o__Anaerolineales;f__EnvOPS12;g__UBA8950;s__	no	no	yes
GCA_034430075.1	d__Bacteria;p__Chloroflexota;c__Anaerolineae;o__B4-G1;f__B4-G1;g__BS750m-G37;s__	no	no	yes
GCA_019637645.1	d__Bacteria;p__Chloroflexota;c__Anaerolineae;o__Caldilineales;f__Caldilineaceae;g__CFX5;s__	yes	yes	yes
GCA_026645575.1	d__Bacteria;p__Chloroflexota;c__Anaerolineae;o__Caldilineales;f__Caldilineaceae;g__CFX5;s__	no	no	yes
GCA_034432375.1	d__Bacteria;p__Chloroflexota;c__Anaerolineae;o__Caldilineales;f__Caldilineaceae;g__CFX5;s__	no	no	yes
GCA_022842065.1	d__Bacteria;p__Chloroflexota;c__Anaerolineae;o__Caldilineales;f__Caldilineaceae;g__CFX5;s__	no	no	yes
GCA_014155045.1	d__Bacteria;p__Chloroflexota;c__Anaerolineae;o__Caldilineales;f__Caldilineaceae;g__CFX5;s__	no	no	yes
GCA_020846635.1	d__Bacteria;p__Chloroflexota;c__Anaerolineae;o__Caldilineales;f__Caldilineaceae;g__Litorilinea;s__	yes	yes	yes
GCA_006569185.2	d__Bacteria;p__Chloroflexota;c__Anaerolineae;o__Caldilineales;f__Caldilineaceae;g__Litorilinea;s__Litorilinea aerophila	yes	yes	yes
GCA_015490995.1	d__Bacteria;p__Chloroflexota;c__Anaerolineae;o__JAADDB01;f__JAADDB01;g__S141-23;s__S141-23 sp015490995	no	no	yes
GCA_020848035.1	d__Bacteria;p__Chloroflexota;c__Anaerolineae;o__Promineofilales;f__Promineofilaceae;g__GCA-2699125;s__	yes	yes	yes
GCA_020432515.1	d__Bacteria;p__Chloroflexota;c__Anaerolineae;o__Promineofilales;f__Promineofilaceae;g__GCA-2699125;s__	yes	yes	yes
GCA_020634435.1	d__Bacteria;p__Chloroflexota;c__Anaerolineae;o__Promineofilales;f__Promineofilaceae;g__GCA-2699125;s__	yes	yes	yes
GCA_020634455.1	d__Bacteria;p__Chloroflexota;c__Anaerolineae;o__Promineofilales;f__Promineofilaceae;g__GCA-2699125;s__	yes	yes	yes
GCA_020634565.1	d__Bacteria;p__Chloroflexota;c__Anaerolineae;o__Promineofilales;f__Promineofilaceae;g__GCA-2699125;s__	yes	yes	yes
GCA_002699125.1	d__Bacteria;p__Chloroflexota;c__Anaerolineae;o__Promineofilales;f__Promineofilaceae;g__GCA-2699125;s__GCA-2699125 sp002699125	yes	yes	yes
GCA_016710325.1	d__Bacteria;p__Chloroflexota;c__Anaerolineae;o__Promineofilales;f__Promineofilaceae;g__GCA-2699125;s__GCA-2699125 sp016710325	yes	yes	yes
GCA_016713825.1	d__Bacteria;p__Chloroflexota;c__Anaerolineae;o__Promineofilales;f__Promineofilaceae;g__GCA-2699125;s__GCA-2699125 sp016713825	yes	yes	yes
GCA_016716885.1	d__Bacteria;p__Chloroflexota;c__Anaerolineae;o__Promineofilales;f__Promineofilaceae;g__JADJUV01;s__JADJUV01 sp016716885	yes	yes	no
GCA_018004935.1	d__Bacteria;p__Chloroflexota;c__Anaerolineae;o__Promineofilales;f__Promineofilaceae;g__JADJUV01;s__JADJUV01 sp018004935	yes	no	yes
GCA_029559155.1	d__Bacteria;p__Chloroflexota;c__Anaerolineae;o__Promineofilales;f__Promineofilaceae;g__JADJXA01;s__	no	no	yes
GCA_016705235.1	d__Bacteria;p__Chloroflexota;c__Anaerolineae;o__Promineofilales;f__Promineofilaceae;g__JADJXA01;s__JADJXA01 sp016705235	yes	no	yes
GCA_016716065.1	d__Bacteria;p__Chloroflexota;c__Anaerolineae;o__Promineofilales;f__Promineofilaceae;g__JADJXA01;s__JADJXA01 sp016716065	yes	yes	yes
GCA_017993775.1	d__Bacteria;p__Chloroflexota;c__Anaerolineae;o__Promineofilales;f__Promineofilaceae;g__JADJXA01;s__JADJXA01 sp017993775	yes	yes	yes
GCA_034436375.1	d__Bacteria;p__Chloroflexota;c__Anaerolineae;o__SpSt-313;f__SpSt-313;g__;s__	no	no	yes
GCA_020725765.1	d__Bacteria;p__Chloroflexota;c__Anaerolineae;o__SpSt-313;f__SpSt-313;g__SpSt-313;s__	no	no	yes
GCA_023511475.1	d__Bacteria;p__Chloroflexota;c__Anaerolineae;o__SpSt-313;f__SpSt-313;g__SpSt-313;s__	yes	yes	yes
GCA_034434175.1	d__Bacteria;p__Chloroflexota;c__Anaerolineae;o__SpSt-313;f__SpSt-313;g__SpSt-313;s__SpSt-313 sp011047295	no	no	yes
GCA_036514635.1	d__Bacteria;p__Chloroflexota;c__Anaerolineae;o__Thermoflexales;f__Fen-1058;g__;s__	yes	yes	yes
GCA_034722245.1	d__Bacteria;p__Chloroflexota;c__Anaerolineae;o__UBA1429;f__UBA1429;g__;s__	yes	no	yes
GCA_963675785.1	d__Bacteria;p__Chloroflexota;c__Anaerolineae;o__UBA1429;f__UBA1429;g__;s__	no	no	yes
GCA_021162655.1	d__Bacteria;p__Chloroflexota;c__Anaerolineae;o__UBA1429;f__UBA1429;g__;s__	yes	yes	yes
GCA_034436315.1	d__Bacteria;p__Chloroflexota;c__Anaerolineae;o__UBA1429;f__UBA1429;g__SpSt-996;s__SpSt-996 sp011332765	no	no	yes
GCA_034431315.1	d__Bacteria;p__Chloroflexota;c__Anaerolineae;o__VGOG01;f__VGOG01;g__VGOG01;s__	no	no	yes
GCA_001005265.1	d__Bacteria;p__Chloroflexota;c__Dehalococcoidia;o__Dehalococcoidales;f__Dehalococcoidaceae;g__Dehalogenimonas;s__Dehalogenimonas sp001005265	no	no	yes
GCA_030634425.1	d__Bacteria;p__Chloroflexota;c__Dehalococcoidia;o__Dehalococcoidales;f__E44-bin46;g__E44-bin46;s__	no	no	yes
GCA_028713395.1	d__Bacteria;p__Chloroflexota;c__Dehalococcoidia;o__Dehalococcoidales;f__Fen-1064;g__;s__	no	no	yes
GCA_035529395.1	d__Bacteria;p__Chloroflexota;c__Dehalococcoidia;o__Dehalococcoidales;f__Fen-1064;g__DUES01;s__	no	no	yes
GCA_011192055.1	d__Bacteria;p__Chloroflexota;c__Dehalococcoidia;o__Dehalococcoidales;f__Fen-1064;g__DUES01;s__DUES01 sp011192055	no	no	yes
GCA_016783135.1	d__Bacteria;p__Chloroflexota;c__Dehalococcoidia;o__Dehalococcoidales;f__Fen-1064;g__DUES01;s__DUES01 sp016783135	no	no	yes
GCA_028712845.1	d__Bacteria;p__Chloroflexota;c__Dehalococcoidia;o__Dehalococcoidales;f__Fen-1064;g__Fen-1064;s__	no	no	yes
GCA_003162335.1	d__Bacteria;p__Chloroflexota;c__Dehalococcoidia;o__Dehalococcoidales;f__Fen-1064;g__Fen-1064;s__Fen-1064 sp003162335	no	no	yes
GCA_020342155.1	d__Bacteria;p__Chloroflexota;c__Dehalococcoidia;o__Dehalococcoidales;f__Fen-1064;g__W589;s__	no	no	yes
GCA_011170375.1	d__Bacteria;p__Chloroflexota;c__Dehalococcoidia;o__Dehalococcoidales;f__Fen-1064;g__W589;s__W589 sp011170375	no	no	yes
GCA_016927955.1	d__Bacteria;p__Chloroflexota;c__Dehalococcoidia;o__Dehalococcoidales;f__JAFGLR01;g__JAFGLR01;s__JAFGLR01 sp016927955	no	no	yes
GCA_030615655.1	d__Bacteria;p__Chloroflexota;c__Dehalococcoidia;o__Dehalococcoidales;f__RBG-16-60-22;g__;s__	no	no	yes
GCA_028706655.1	d__Bacteria;p__Chloroflexota;c__Dehalococcoidia;o__Dehalococcoidales;f__RBG-16-60-22;g__;s__	no	no	yes
GCA_028712355.1	d__Bacteria;p__Chloroflexota;c__Dehalococcoidia;o__Dehalococcoidales;f__RBG-16-60-22;g__;s__	no	no	yes
GCA_034430855.1	d__Bacteria;p__Chloroflexota;c__Dehalococcoidia;o__Dehalococcoidales;f__RBG-16-60-22;g__;s__	no	no	yes
GCA_003141235.1	d__Bacteria;p__Chloroflexota;c__Dehalococcoidia;o__Dehalococcoidales;f__RBG-16-60-22;g__Fen-1077;s__Fen-1077 sp003141235	no	no	yes
GCA_030648775.1	d__Bacteria;p__Chloroflexota;c__Dehalococcoidia;o__Dehalococcoidales;f__RBG-16-60-22;g__JACPQH01;s__	no	no	yes
GCA_016190585.1	d__Bacteria;p__Chloroflexota;c__Dehalococcoidia;o__Dehalococcoidales;f__RBG-16-60-22;g__JACPQH01;s__JACPQH01 sp016190585	no	no	yes
GCA_035527575.1	d__Bacteria;p__Chloroflexota;c__Dehalococcoidia;o__Dehalococcoidales;f__RBG-16-60-22;g__JAFGPF01;s__	no	no	yes
GCA_034414775.1	d__Bacteria;p__Chloroflexota;c__Dehalococcoidia;o__Dehalococcoidales;f__RBG-16-60-22;g__JAFGPF01;s__	no	no	yes
GCA_034430635.1	d__Bacteria;p__Chloroflexota;c__Dehalococcoidia;o__Dehalococcoidales;f__RBG-16-60-22;g__JAFGPF01;s__	no	no	yes
GCA_030632075.1	d__Bacteria;p__Chloroflexota;c__Dehalococcoidia;o__Dehalococcoidales;f__RBG-16-60-22;g__JAFGPF01;s__	no	no	yes
GCA_034430495.1	d__Bacteria;p__Chloroflexota;c__Dehalococcoidia;o__Dehalococcoidales;f__RBG-16-60-22;g__JAFGPF01;s__	no	no	yes
GCA_034418415.1	d__Bacteria;p__Chloroflexota;c__Dehalococcoidia;o__Dehalococcoidales;f__RBG-16-60-22;g__RBG-13-51-18;s__	no	no	yes
GCA_034432135.1	d__Bacteria;p__Chloroflexota;c__Dehalococcoidia;o__Dehalococcoidales;f__RBG-16-60-22;g__RBG-13-51-18;s__	no	no	yes
GCA_001796755.1	d__Bacteria;p__Chloroflexota;c__Dehalococcoidia;o__Dehalococcoidales;f__RBG-16-60-22;g__RBG-13-51-18;s__	no	no	no
GCA_034429595.1	d__Bacteria;p__Chloroflexota;c__Dehalococcoidia;o__Dehalococcoidales;f__RBG-16-60-22;g__RBG-13-51-18;s__	no	no	yes
GCA_001796525.1	d__Bacteria;p__Chloroflexota;c__Dehalococcoidia;o__Dehalococcoidales;f__RBG-16-60-22;g__RBG-13-51-18;s__RBG-13-51-18 sp001796525	no	no	yes
GCA_016926705.1	d__Bacteria;p__Chloroflexota;c__Dehalococcoidia;o__Dehalococcoidales;f__RBG-16-60-22;g__RBG-13-51-18;s__RBG-13-51-18 sp016926705	no	no	yes
GCA_016930185.1	d__Bacteria;p__Chloroflexota;c__Dehalococcoidia;o__Dehalococcoidales;f__RBG-16-60-22;g__RBG-13-51-18;s__RBG-13-51-18 sp016930185	no	no	yes
GCA_001796865.1	d__Bacteria;p__Chloroflexota;c__Dehalococcoidia;o__Dehalococcoidales;f__RBG-16-60-22;g__RBG-16-56-11;s__RBG-16-56-11 sp001796865	no	no	yes
GCA_001796935.1	d__Bacteria;p__Chloroflexota;c__Dehalococcoidia;o__Dehalococcoidales;f__RBG-16-60-22;g__RBG-16-60-22;s__RBG-16-60-22 sp001796935	no	no	yes
GCA_034430375.1	d__Bacteria;p__Chloroflexota;c__Dehalococcoidia;o__Dehalococcoidales;f__RBG-16-60-22;g__W425;s__	no	no	yes
GCA_011192005.1	d__Bacteria;p__Chloroflexota;c__Dehalococcoidia;o__Dehalococcoidales;f__RBG-16-60-22;g__W425;s__W425 sp011192005	no	no	yes
GCA_903844845.1	d__Bacteria;p__Chloroflexota;c__Dehalococcoidia;o__Dehalococcoidales;f__UBA1222;g__SURF-27;s__SURF-27 sp903844845	no	no	yes
GCA_016190895.1	d__Bacteria;p__Chloroflexota;c__Dehalococcoidia;o__Dehalococcoidales;f__UBA2162;g__JACPPR01;s__JACPPR01 sp016190895	no	no	yes
GCA_016183485.1	d__Bacteria;p__Chloroflexota;c__Dehalococcoidia;o__Dehalococcoidales;f__UBA2162;g__JACQGQ01;s__JACQGQ01 sp016199495	no	no	yes
GCA_016210685.1	d__Bacteria;p__Chloroflexota;c__Dehalococcoidia;o__Dehalococcoidales;f__UBA2162;g__JAENIS01;s__	no	no	yes
GCA_037440885.1	d__Bacteria;p__Chloroflexota;c__Dehalococcoidia;o__Dehalococcoidales;f__UBA2162;g__JAENIS01;s__	no	no	yes
GCA_016933655.1	d__Bacteria;p__Chloroflexota;c__Dehalococcoidia;o__Dehalococcoidales;f__UBA2162;g__MGML01;s__	no	no	yes
GCA_024653275.1	d__Bacteria;p__Chloroflexota;c__Dehalococcoidia;o__Dehalococcoidales;f__UBA3254;g__UBA3254;s__	no	no	yes
GCA_034429955.1	d__Bacteria;p__Chloroflexota;c__Dehalococcoidia;o__Dehalococcoidales;f__UBA3254;g__UBA3254;s__	no	no	yes
GCA_034433195.1	d__Bacteria;p__Chloroflexota;c__Dehalococcoidia;o__Dehalococcoidales;f__UBA3254;g__UBA3254;s__	no	no	yes
GCA_016926695.1	d__Bacteria;p__Chloroflexota;c__Dehalococcoidia;o__Dehalococcoidales;f__UBA3254;g__UBA3254;s__UBA3254 sp016926695	no	no	yes
GCA_034430455.1	d__Bacteria;p__Chloroflexota;c__Dehalococcoidia;o__DSTF01;f__;g__;s__	no	no	yes
GCA_022865685.1	d__Bacteria;p__Chloroflexota;c__Dehalococcoidia;o__DSTF01;f__;g__;s__	no	no	yes
GCA_030018455.1	d__Bacteria;p__Chloroflexota;c__Dehalococcoidia;o__DSTF01;f__;g__;s__	no	no	yes
GCA_037440665.1	d__Bacteria;p__Chloroflexota;c__Dehalococcoidia;o__DSTF01;f__JACRBR01;g__;s__	no	no	yes
GCA_037444005.1	d__Bacteria;p__Chloroflexota;c__Dehalococcoidia;o__DSTF01;f__JACRBR01;g__;s__	no	no	yes
GCA_034420175.1	d__Bacteria;p__Chloroflexota;c__Dehalococcoidia;o__DSTF01;f__JACRBR01;g__;s__	no	no	yes
GCA_021731085.1	d__Bacteria;p__Chloroflexota;c__Dehalococcoidia;o__DSTF01;f__JACRBR01;g__JACRBR01;s__	no	no	yes
GCA_022570885.1	d__Bacteria;p__Chloroflexota;c__Dehalococcoidia;o__DSTF01;f__RBG-16-68-14;g__RBG-16-68-14;s__	no	no	yes
GCA_022564735.1	d__Bacteria;p__Chloroflexota;c__Dehalococcoidia;o__DSTF01;f__RBG-16-68-14;g__SZUA-185;s__	no	no	yes
GCA_029262675.1	d__Bacteria;p__Chloroflexota;c__Dehalococcoidia;o__DSTF01;f__RBG-16-68-14;g__SZUA-185;s__	no	no	yes
GCA_003228685.1	d__Bacteria;p__Chloroflexota;c__Dehalococcoidia;o__DSTF01;f__RBG-16-68-14;g__SZUA-185;s__SZUA-185 sp003228685	no	no	yes
GCA_035574915.1	d__Bacteria;p__Chloroflexota;c__Dehalococcoidia;o__DSTF01;f__WHTK01;g__;s__	yes	no	yes
GCA_035293185.1	d__Bacteria;p__Chloroflexota;c__Dehalococcoidia;o__DSTF01;f__WHTK01;g__WHTK01;s__	yes	no	yes
GCA_035714925.1	d__Bacteria;p__Chloroflexota;c__Dehalococcoidia;o__DSTF01;f__WHTK01;g__WHTK01;s__	no	no	yes
GCA_034189695.1	d__Bacteria;p__Chloroflexota;c__Dehalococcoidia;o__E44-bin15;f__E44-bin15;g__;s__	no	no	yes
GCA_034189655.1	d__Bacteria;p__Chloroflexota;c__Dehalococcoidia;o__E44-bin15;f__E44-bin15;g__;s__	no	no	yes
GCA_034430535.1	d__Bacteria;p__Chloroflexota;c__Dehalococcoidia;o__E44-bin15;f__E44-bin15;g__;s__	no	no	yes
GCA_003567655.1	d__Bacteria;p__Chloroflexota;c__Dehalococcoidia;o__GIF9;f__AB-539-J10;g__E29-bin54;s__E29-bin54 sp003567655	no	no	yes
GCA_016930935.1	d__Bacteria;p__Chloroflexota;c__Dehalococcoidia;o__GIF9;f__AB-539-J10;g__SKVJ01;s__SKVJ01 sp016930935	no	no	yes
GCA_034435835.1	d__Bacteria;p__Chloroflexota;c__Dehalococcoidia;o__GIF9;f__UBA5620;g__SpSt-1004;s__	no	no	yes
GCA_036821185.1	d__Bacteria;p__Chloroflexota;c__Dehalococcoidia;o__GIF9;f__UBA5620;g__SpSt-1004;s__	no	no	yes
GCA_034432055.1	d__Bacteria;p__Chloroflexota;c__Dehalococcoidia;o__GIF9;f__UBA5620;g__SpSt-1004;s__SpSt-1004 sp011333645	no	no	yes
GCA_028714195.1	d__Bacteria;p__Chloroflexota;c__Dehalococcoidia;o__GIF9;f__UBA5629;g__;s__	no	no	yes
GCA_028716085.1	d__Bacteria;p__Chloroflexota;c__Dehalococcoidia;o__GIF9;f__UBA5629;g__;s__	no	no	yes
GCA_037443085.1	d__Bacteria;p__Chloroflexota;c__Dehalococcoidia;o__GIF9;f__UBA5629;g__;s__	no	no	yes
GCA_903920775.1	d__Bacteria;p__Chloroflexota;c__Dehalococcoidia;o__GIF9;f__UBA5629;g__CAIMUM01;s__CAIMUM01 sp903929005	no	no	yes
GCA_034436215.1	d__Bacteria;p__Chloroflexota;c__Dehalococcoidia;o__GIF9;f__UBA5629;g__SpSt-828;s__SpSt-828 sp011370585	no	no	yes
GCA_002311135.1	d__Bacteria;p__Chloroflexota;c__Dehalococcoidia;o__GIF9;f__UBA5629;g__UBA1162;s__UBA1162 sp002311135	no	no	yes
GCA_003142375.1	d__Bacteria;p__Chloroflexota;c__Dehalococcoidia;o__GIF9;f__UBA5629;g__UBA1162;s__UBA1162 sp003142375	no	no	yes
GCA_002452695.1	d__Bacteria;p__Chloroflexota;c__Dehalococcoidia;o__GIF9;f__UBA5629;g__UBA6808;s__UBA6808 sp002452695	no	no	yes
GCA_026389795.1	d__Bacteria;p__Chloroflexota;c__Dehalococcoidia;o__JABGRK01;f__JABGRK01;g__;s__	no	no	yes
GCA_036447315.1	d__Bacteria;p__Chloroflexota;c__Dehalococcoidia;o__JACVQG01;f__;g__;s__	no	no	yes
GCA_016210545.1	d__Bacteria;p__Chloroflexota;c__Dehalococcoidia;o__JACVQG01;f__JACVQG01;g__JACQTY01;s__JACQTY01 sp016210545	no	no	yes
GCA_030604105.1	d__Bacteria;p__Chloroflexota;c__Dehalococcoidia;o__JdFR-54;f__JdFR-54;g__;s__	no	no	yes
GCA_011170395.1	d__Bacteria;p__Chloroflexota;c__Dehalococcoidia;o__JdFR-54;f__JdFR-54;g__JdFR-54;s__JdFR-54 sp002011475	no	no	yes
GCA_003650185.1	d__Bacteria;p__Chloroflexota;c__Dehalococcoidia;o__RBG-13-53-26;f__RBG-13-53-26;g__B9-G15;s__B9-G15 sp003650185	no	no	yes
GCA_003551705.1	d__Bacteria;p__Chloroflexota;c__Dehalococcoidia;o__RBG-13-53-26;f__RBG-13-53-26;g__PUNJ01;s__PUNJ01 sp003551705	no	no	yes
GCA_963664035.1	d__Bacteria;p__Chloroflexota;c__Dehalococcoidia;o__SAR202;f__;g__;s__	no	no	no
GCA_958296245.1	d__Bacteria;p__Chloroflexota;c__Dehalococcoidia;o__SAR202;f__;g__;s__	no	no	yes
GCA_002721445.1	d__Bacteria;p__Chloroflexota;c__Dehalococcoidia;o__SAR202;f__GCA-002723415;g__GCA-002723415;s__GCA-002723415 sp002721445	no	no	yes
GCA_002723415.1	d__Bacteria;p__Chloroflexota;c__Dehalococcoidia;o__SAR202;f__GCA-002723415;g__GCA-002723415;s__GCA-002723415 sp002723415	no	no	yes
GCA_022565015.1	d__Bacteria;p__Chloroflexota;c__Dehalococcoidia;o__SAR202;f__UBA11138;g__;s__	no	no	yes
GCA_022561555.1	d__Bacteria;p__Chloroflexota;c__Dehalococcoidia;o__SAR202;f__UBA11138;g__;s__	no	no	yes
GCA_030743915.1	d__Bacteria;p__Chloroflexota;c__Dehalococcoidia;o__SAR202;f__UBA11138;g__UBA1123;s__	no	no	no
GCA_913045625.1	d__Bacteria;p__Chloroflexota;c__Dehalococcoidia;o__SAR202;f__UBA826;g__AG-426-M11;s__	no	no	yes
GCA_002696265.1	d__Bacteria;p__Chloroflexota;c__Dehalococcoidia;o__SAR202;f__UBA826;g__AG-426-M11;s__AG-426-M11 sp003213095	no	no	yes
GCA_029936675.1	d__Bacteria;p__Chloroflexota;c__Dehalococcoidia;o__SAR202;f__UBA826;g__UBA11996;s__	no	no	yes
GCA_036165095.1	d__Bacteria;p__Chloroflexota;c__Dehalococcoidia;o__SAR202;f__UBA826;g__UBA11996;s__UBA11996 sp002435305	no	no	yes
GCA_913030955.1	d__Bacteria;p__Chloroflexota;c__Dehalococcoidia;o__SAR202;f__UBA826;g__UBA11996;s__UBA11996 sp002500485	no	no	yes
GCA_002722155.1	d__Bacteria;p__Chloroflexota;c__Dehalococcoidia;o__SAR202;f__UBA826;g__UBA11996;s__UBA11996 sp002722155	no	no	yes
GCA_963665405.1	d__Bacteria;p__Chloroflexota;c__Dehalococcoidia;o__SAR202;f__VGZR01;g__;s__	no	no	no
GCA_034433305.1	d__Bacteria;p__Chloroflexota;c__Dehalococcoidia;o__SAR202;f__VGZR01;g__;s__	no	no	yes
GCA_016872435.1	d__Bacteria;p__Chloroflexota;c__Dehalococcoidia;o__SAR202;f__VGZR01;g__VGZR01;s__	no	no	no
GCA_022572465.1	d__Bacteria;p__Chloroflexota;c__Dehalococcoidia;o__SHYB01;f__SHYB01;g__;s__	no	no	yes
GCA_032249735.1	d__Bacteria;p__Chloroflexota;c__Dehalococcoidia;o__SM23-28-2;f__HRbin24;g__DRWY01;s__	no	no	yes
GCA_030550295.1	d__Bacteria;p__Chloroflexota;c__Dehalococcoidia;o__SM23-28-2;f__HRbin24;g__DRWY01;s__DRWY01 sp011373495	no	no	yes
GCA_035574155.1	d__Bacteria;p__Chloroflexota;c__Dehalococcoidia;o__SM23-28-2;f__HRbin24;g__HRBIN24;s__	yes	no	yes
GCA_034433955.1	d__Bacteria;p__Chloroflexota;c__Dehalococcoidia;o__SM23-28-2;f__HRbin24;g__HRBIN24;s__HRBIN24 sp002898715	no	no	yes
GCA_030550375.1	d__Bacteria;p__Chloroflexota;c__Dehalococcoidia;o__SM23-28-2;f__HRbin24;g__HRBIN24;s__HRBIN24 sp011380505	no	no	yes
GCA_034435615.1	d__Bacteria;p__Chloroflexota;c__Dehalococcoidia;o__SM23-28-2;f__HRbin24;g__HRBIN25;s__HRBIN25 sp002898615	no	no	yes
GCA_034433815.1	d__Bacteria;p__Chloroflexota;c__Dehalococcoidia;o__SM23-28-2;f__RBG-16-64-32;g__;s__	no	no	yes
GCA_022574655.1	d__Bacteria;p__Chloroflexota;c__Dehalococcoidia;o__SM23-28-2;f__RBG-16-64-32;g__;s__	no	no	yes
GCA_034432935.1	d__Bacteria;p__Chloroflexota;c__Dehalococcoidia;o__SM23-28-2;f__RBG-16-64-32;g__;s__	no	no	yes
GCA_037441345.1	d__Bacteria;p__Chloroflexota;c__Dehalococcoidia;o__SM23-28-2;f__RBG-16-64-32;g__CF-162;s__	no	no	yes
GCA_030607075.1	d__Bacteria;p__Chloroflexota;c__Dehalococcoidia;o__SM23-28-2;f__SM23-28-2;g__SM23-28-2;s__	no	no	yes
GCA_022866185.1	d__Bacteria;p__Chloroflexota;c__Dehalococcoidia;o__SM23-28-2;f__SM23-28-2;g__SM23-28-2;s__	yes	no	yes
GCA_020356025.1	d__Bacteria;p__Chloroflexota;c__Dehalococcoidia;o__SM23-28-2;f__SM23-28-2;g__SM23-28-2;s__	yes	no	yes
GCA_034429995.1	d__Bacteria;p__Chloroflexota;c__Dehalococcoidia;o__SM23-28-2;f__SM23-28-2;g__SM23-28-2;s__	no	no	yes
GCA_001303545.1	d__Bacteria;p__Chloroflexota;c__Dehalococcoidia;o__SM23-28-2;f__SM23-28-2;g__SM23-28-2;s__SM23-28-2 sp001303545	no	no	yes
GCA_028711995.1	d__Bacteria;p__Chloroflexota;c__Dehalococcoidia;o__SZUA-161;f__SpSt-899;g__;s__	no	no	yes
GCA_013203045.1	d__Bacteria;p__Chloroflexota;c__Dehalococcoidia;o__SZUA-161;f__SpSt-899;g__JABMQN01;s__JABMQN01 sp013203045	no	no	yes
GCA_034189725.1	d__Bacteria;p__Chloroflexota;c__Dehalococcoidia;o__SZUA-161;f__SZUA-161;g__;s__	no	no	yes
GCA_034409195.1	d__Bacteria;p__Chloroflexota;c__Dehalococcoidia;o__SZUA-161;f__SZUA-161;g__JACWAE01;s__	no	no	yes
GCA_021787935.1	d__Bacteria;p__Chloroflexota;c__Dehalococcoidia;o__SZUA-161;f__SZUA-161;g__JACWAE01;s__	no	no	yes
GCA_014874385.1	d__Bacteria;p__Chloroflexota;c__Dehalococcoidia;o__SZUA-161;f__SZUA-161;g__JACWAE01;s__JACWAE01 sp014874385	no	no	yes
GCA_014859215.1	d__Bacteria;p__Chloroflexota;c__Dehalococcoidia;o__SZUA-161;f__SZUA-161;g__Kmv37;s__Kmv37 sp014859215	no	no	yes
GCA_003229915.1	d__Bacteria;p__Chloroflexota;c__Dehalococcoidia;o__SZUA-161;f__SZUA-161;g__SZUA-161;s__SZUA-161 sp003229915	no	no	yes
GCA_035529555.1	d__Bacteria;p__Chloroflexota;c__Dehalococcoidia;o__SZUA-161;f__SZUA-161;g__VGNW01;s__	no	no	yes
GCA_016865955.1	d__Bacteria;p__Chloroflexota;c__Dehalococcoidia;o__SZUA-161;f__SZUA-161;g__VGNW01;s__VGNW01 sp016865955	no	no	yes
GCA_020432045.1	d__Bacteria;p__Chloroflexota;c__Dehalococcoidia;o__Tepidiformales;f__Tepidiformaceae;g__;s__	yes	no	yes
GCA_020634045.1	d__Bacteria;p__Chloroflexota;c__Dehalococcoidia;o__Tepidiformales;f__Tepidiformaceae;g__;s__	yes	no	yes
GCA_025060295.1	d__Bacteria;p__Chloroflexota;c__Dehalococcoidia;o__UBA1127;f__HRBIN23;g__HRBIN23;s__	no	no	yes
GCA_033580395.1	d__Bacteria;p__Chloroflexota;c__Dehalococcoidia;o__UBA1127;f__HRBIN23;g__HRBIN23;s__	no	no	yes
GCA_028278465.1	d__Bacteria;p__Chloroflexota;c__Dehalococcoidia;o__UBA1151;f__;g__;s__	no	no	yes
GCA_029262735.1	d__Bacteria;p__Chloroflexota;c__Dehalococcoidia;o__UBA1151;f__;g__;s__	no	no	yes
GCA_028285005.1	d__Bacteria;p__Chloroflexota;c__Dehalococcoidia;o__UBA1151;f__;g__;s__	no	no	yes
GCA_022565965.1	d__Bacteria;p__Chloroflexota;c__Dehalococcoidia;o__UBA1151;f__UBA1151;g__;s__	no	no	yes
GCA_022567135.1	d__Bacteria;p__Chloroflexota;c__Dehalococcoidia;o__UBA1151;f__UBA1151;g__;s__	no	no	yes
GCA_022562435.1	d__Bacteria;p__Chloroflexota;c__Dehalococcoidia;o__UBA1151;f__UBA1151;g__;s__	no	no	yes
GCA_022562515.1	d__Bacteria;p__Chloroflexota;c__Dehalococcoidia;o__UBA1151;f__UBA1151;g__;s__	no	no	yes
GCA_022574675.1	d__Bacteria;p__Chloroflexota;c__Dehalococcoidia;o__UBA1151;f__UBA1151;g__GCA-2730555;s__	no	no	yes
GCA_013204555.1	d__Bacteria;p__Chloroflexota;c__Dehalococcoidia;o__UBA1151;f__UBA1151;g__UBA1151;s__UBA1151 sp013204555	no	no	yes
GCA_016189845.1	d__Bacteria;p__Chloroflexota;c__Dehalococcoidia;o__UBA1151;f__UBA1151;g__VGZT01;s__VGZT01 sp016189845	no	no	yes
GCA_024275195.1	d__Bacteria;p__Chloroflexota;c__Dehalococcoidia;o__UBA1151;f__UBA1328;g__UBA1328;s__	no	no	yes
GCA_029593915.1	d__Bacteria;p__Chloroflexota;c__Dehalococcoidia;o__UBA1151;f__UBA1328;g__UBA1328;s__	no	no	yes
GCA_029532145.1	d__Bacteria;p__Chloroflexota;c__Dehalococcoidia;o__UBA1151;f__UBA1328;g__UBA1328;s__	no	no	yes
GCA_029532165.1	d__Bacteria;p__Chloroflexota;c__Dehalococcoidia;o__UBA1151;f__UBA1328;g__UBA1328;s__	no	no	yes
GCA_029593895.1	d__Bacteria;p__Chloroflexota;c__Dehalococcoidia;o__UBA1151;f__UBA1328;g__UBA1328;s__	no	no	no
GCA_013204545.1	d__Bacteria;p__Chloroflexota;c__Dehalococcoidia;o__UBA1151;f__UBA1328;g__UBA1328;s__UBA1328 sp013204545	no	no	yes
GCA_018649665.1	d__Bacteria;p__Chloroflexota;c__Dehalococcoidia;o__UBA1151;f__UBA1328;g__UBA1328;s__UBA1328 sp018649665	no	no	yes
GCA_022573855.1	d__Bacteria;p__Chloroflexota;c__Dehalococcoidia;o__UBA1151;f__UBA1328;g__UBA9455;s__	no	no	yes
GCA_022626765.1	d__Bacteria;p__Chloroflexota;c__Dehalococcoidia;o__UBA1151;f__UBA1328;g__UBA9455;s__	no	no	yes
GCA_022626125.1	d__Bacteria;p__Chloroflexota;c__Dehalococcoidia;o__UBA1151;f__UBA1328;g__UBA9455;s__	no	no	yes
GCA_022564545.1	d__Bacteria;p__Chloroflexota;c__Dehalococcoidia;o__UBA1151;f__UBA1328;g__UBA9455;s__	no	no	yes
GCA_022564325.1	d__Bacteria;p__Chloroflexota;c__Dehalococcoidia;o__UBA1151;f__UBA1328;g__UBA9455;s__	no	no	yes
GCA_022567235.1	d__Bacteria;p__Chloroflexota;c__Dehalococcoidia;o__UBA1151;f__UBA1328;g__UBA9455;s__	no	no	yes
GCA_022566255.1	d__Bacteria;p__Chloroflexota;c__Dehalococcoidia;o__UBA1151;f__UBA1328;g__UBA9455;s__	no	no	yes
GCA_022626485.1	d__Bacteria;p__Chloroflexota;c__Dehalococcoidia;o__UBA1151;f__UBA1328;g__UBA9455;s__	no	no	yes
GCA_022625845.1	d__Bacteria;p__Chloroflexota;c__Dehalococcoidia;o__UBA1151;f__UBA1328;g__UBA9455;s__	no	no	yes
GCA_022626665.1	d__Bacteria;p__Chloroflexota;c__Dehalococcoidia;o__UBA1151;f__UBA1328;g__UBA9455;s__	no	no	yes
GCA_022561985.1	d__Bacteria;p__Chloroflexota;c__Dehalococcoidia;o__UBA2963;f__UBA2963;g__;s__	no	no	yes
GCA_034432835.1	d__Bacteria;p__Chloroflexota;c__Dehalococcoidia;o__UBA3495;f__;g__;s__	no	no	yes
GCA_022566155.1	d__Bacteria;p__Chloroflexota;c__Dehalococcoidia;o__UBA3495;f__UBA3495;g__;s__	no	no	yes
GCA_913020235.1	d__Bacteria;p__Chloroflexota;c__Dehalococcoidia;o__UBA3495;f__UBA3495;g__;s__	no	no	no
GCA_034428875.1	d__Bacteria;p__Chloroflexota;c__Dehalococcoidia;o__UBA3495;f__UBA3495;g__GCA-2707185;s__	no	no	yes
GCA_022562335.1	d__Bacteria;p__Chloroflexota;c__Dehalococcoidia;o__UBA3495;f__UBA3495;g__Io17-Chloro-G2;s__	no	no	yes
GCA_034428715.1	d__Bacteria;p__Chloroflexota;c__Dehalococcoidia;o__UBA3495;f__UBA3495;g__Io17-Chloro-G2;s__	no	no	yes
GCA_002311385.1	d__Bacteria;p__Chloroflexota;c__Dehalococcoidia;o__UBA3495;f__UBA3495;g__UBA1141;s__UBA1141 sp002311385	no	no	yes
GCA_022626825.1	d__Bacteria;p__Chloroflexota;c__Dehalococcoidia;o__UBA3495;f__UBA3495;g__UBA11650;s__	no	no	yes
GCA_022568195.1	d__Bacteria;p__Chloroflexota;c__Dehalococcoidia;o__UBA3495;f__UBA3495;g__UBA11650;s__	no	no	yes
GCA_022626675.1	d__Bacteria;p__Chloroflexota;c__Dehalococcoidia;o__UBA3495;f__UBA3495;g__UBA11650;s__	no	no	yes
GCA_022567495.1	d__Bacteria;p__Chloroflexota;c__Dehalococcoidia;o__UBA3495;f__UBA3495;g__UBA11650;s__	no	no	yes
GCA_022626505.1	d__Bacteria;p__Chloroflexota;c__Dehalococcoidia;o__UBA3495;f__UBA3495;g__UBA11650;s__	no	no	yes
GCA_022625745.1	d__Bacteria;p__Chloroflexota;c__Dehalococcoidia;o__UBA3495;f__UBA3495;g__UBA11650;s__	no	no	yes
GCA_950074695.1	d__Bacteria;p__Chloroflexota;c__Dehalococcoidia;o__UBA3495;f__UBA3495;g__UBA11650;s__UBA11650 sp002401285	no	no	yes
GCA_022562475.1	d__Bacteria;p__Chloroflexota;c__Dehalococcoidia;o__UBA3495;f__UBA3495;g__UBA9611;s__	no	no	yes
GCA_027624135.1	d__Bacteria;p__Chloroflexota;c__Dehalococcoidia;o__UBA3495;f__UBA3495;g__UBA9611;s__	no	no	yes
GCA_027592465.1	d__Bacteria;p__Chloroflexota;c__Dehalococcoidia;o__UBA3495;f__UBA3495;g__UBA9611;s__UBA9611 sp002816575	no	no	yes
GCA_013204585.1	d__Bacteria;p__Chloroflexota;c__Dehalococcoidia;o__UBA3495;f__UBA3495;g__UBA9611;s__UBA9611 sp013204585	no	no	yes
GCA_022450525.1	d__Bacteria;p__Chloroflexota;c__Dehalococcoidia;o__UBA6952;f__UBA6952;g__UBA6952;s__UBA6952 sp002450515	no	no	yes
GCA_009392515.1	d__Bacteria;p__Chloroflexota;c__Dehalococcoidia;o__UBA6952;f__UBA6952;g__UBA6952;s__UBA6952 sp009392515	no	no	yes
